# Supplementary material for: Landscape of germline pathogenic variants in patients with dual primary breast and lung cancer
Source: Hum Genomics. 2023 Jul 17;17:66. doi: 10.1186/s40246-023-00510-7 (PMC10353088; doi:10.1186/s40246-023-00510-7)
Supplement: Supplementary file 1 — Additional file 1. Table S1: Comparison of breast cancer statuses in EGFR-mutated versus non-EGFR-mutated lung adenocarcinoma patients. Table S2. List of well-evidenced ClinVar null variants in genes with PVS1 variants. Table S3. List of ClinVar variants with the same amino acid change as PS1 variants. Table S4. List of ClinVar variants with the same modified residue as PM5 variants. Table S5. Pathogenicity predictions for various in silico prediction software for PP3 variants. Table S6. Frequency and Fisher's Exact Test results for three case cohorts and two control cohorts, for all pathogenic or likely pathogenic variants from this study. Table S7. Pathways of genes from all pathogenic and likely pathogenic variants in this study. Table S8. List of variants of uncertain significance and their corresponding ACMG/AMP criteria. Table S9. The number of variants of each type detected in each patient with dual primary breast and lung cancer. Table S10. Lack of association between the presence of pathogenic or likely pathogenic variants, and EGFR mutation statuses. Table S11: Cancers and cancer predisposition syndromes in ClinVar and their associated genes. [file 40246_2023_510_MOESM1_ESM.xlsx]

## Sheet: S1
Supplementary Table S1. Comparison of breast cancer statuses in EGFR-mutated versus non-EGFR-mutated lung adenocarcinoma patients.
Breast cancer status	Breast cancer receptor positives for EGFR+ LUADs	Breast cancer receptor positives for EGFR- LUADs	Odds ratio	p-value
ER+	24/29 (82.8%)	7/9 (77.8%)	1.36 (0.11–10.90)	1.000
PR+	20/28 (71.4%)	5/9 (55.6%)	1.96 (0.31–12.05)	0.432
ER+ and/or PR+	25/28 (89.3%)	7/9 (77.8%)	2.32 (0.16–24.85)	0.577
HER2+	0/20 (0.0%)	1/6 (16.7%)	0.00 (0.00–11.70)	0.231
BRCA1/2+	4/32 (12.5%)	2/12 (16.7%)	0.72 (0.09–9.12)	0.658
EGFR+ and EGFR- refer to somatic mutations, while BRCA1/2+ refers to germline mutations.

## Sheet: S2
Supplementary Table S2. List of well-evidenced ClinVar null variants in genes with PVS1 variants.
Gene	ClinVar Variant	Consequence	Evidence	Conditions
FANCA	rs915983602 (C)	Splicing	Criteria provided, Multiple submitters, No conflicts	Fanconi anemia complementation group A; Fanconi anemia
FANCA	rs915983602 (G)	Splicing	Criteria provided, Multiple submitters, No conflicts	Neuroblastoma; Fanconi anemia complementation group A; Fanconi anemia
FANCA	rs1555532944 (AC)	Splicing	Criteria provided, Multiple submitters, No conflicts	Fanconi anemia complementation group A; Fanconi anemia
FANCA	rs940187828 (C)	Stop-gain	Criteria provided, Multiple submitters, No conflicts	Fanconi anemia complementation group A; Fanconi anemia
FANCA	rs2062046121 (TC)	Frameshift insertion	Criteria provided, Multiple submitters, No conflicts	Fanconi anemia
FANCA	rs1220672299 (C)	Splicing	Criteria provided, Multiple submitters, No conflicts	Fanconi anemia complementation group A; Fanconi anemia
FANCA	rs776969626 (C)	Frameshift deletion	Criteria provided, Multiple submitters, No conflicts	Fanconi anemia complementation group A; Fanconi anemia
FANCA	rs747892390 (G)	Frameshift deletion	Criteria provided, Multiple submitters, No conflicts	Fanconi anemia complementation group A; Fanconi anemia
FANCA	rs762902309 (A)	Frameshift deletion	Criteria provided, Multiple submitters, No conflicts	Fanconi anemia complementation group A; Fanconi anemia
FANCA	rs2062067746 (G)	Splicing	Criteria provided, Multiple submitters, No conflicts	Fanconi anemia complementation group A
FANCA	rs2151712879 (T)	Frameshift deletion	Criteria provided, Multiple submitters, No conflicts	Fanconi anemia
FANCA	rs1555533693 (A)	Splicing	Criteria provided, Multiple submitters, No conflicts	Fanconi anemia complementation group A; Fanconi anemia
FANCA	rs771775516 (G)	Splicing	Criteria provided, Multiple submitters, No conflicts	Fanconi anemia complementation group A
FANCA	rs1228394297 (C)	Frameshift deletion	Criteria provided, Multiple submitters, No conflicts	Fanconi anemia complementation group A; Fanconi anemia
FANCA	chr16:g.89740009G>GA	Frameshift insertion	Criteria provided, Multiple submitters, No conflicts	Fanconi anemia complementation group A; Fanconi anemia
FANCA	rs986710868 (C)	Stop-gain	Criteria provided, Multiple submitters, No conflicts	Fanconi anemia complementation group A; Fanconi anemia
FANCA	rs986710868 (T)	Stop-gain	Criteria provided, Multiple submitters, No conflicts	Fanconi anemia complementation group A; Fanconi anemia
FANCA	rs1432988639 (T)	Splicing	Criteria provided, Multiple submitters, No conflicts	Fanconi anemia complementation group A; Fanconi anemia
FANCA	rs1555534521 (GT)	Frameshift insertion	Criteria provided, Multiple submitters, No conflicts	Fanconi anemia complementation group A; Fanconi anemia
FANCA	rs2062169243 (A)	Stop-gain	Criteria provided, Multiple submitters, No conflicts	Fanconi anemia
FANCA	chr16:g.89742802C>CCT	Frameshift insertion	Criteria provided, Multiple submitters, No conflicts	Fanconi anemia complementation group A; Fanconi anemia
FANCA	rs868273545 (C)	Frameshift deletion	Criteria provided, Multiple submitters, No conflicts	Fanconi anemia complementation group A
FANCA	rs794726660 (A)	Frameshift deletion	Criteria provided, Multiple submitters, No conflicts	Fanconi anemia complementation group A; Fanconi anemia
FANCA	rs1555535527 (C)	Frameshift deletion	Criteria provided, Multiple submitters, No conflicts	Fanconi anemia complementation group A; Fanconi anemia
FANCA	rs1374769712 (GA)	Frameshift insertion	Criteria provided, Multiple submitters, No conflicts	Fanconi anemia complementation group A; Fanconi anemia
FANCA	rs1313006784 (A)	Stop-gain	Criteria provided, Multiple submitters, No conflicts	Fanconi anemia
FANCA	rs747851434 (TC)	Frameshift insertion	Criteria provided, Multiple submitters, No conflicts	Fanconi anemia complementation group A; Fanconi anemia
FANCA	rs1555537347 (AG)	Frameshift insertion	Criteria provided, Multiple submitters, No conflicts	Fanconi anemia complementation group A; Fanconi anemia
FANCA	rs769862233 (T)	Splicing	Criteria provided, Multiple submitters, No conflicts	Fanconi anemia complementation group A; Fanconi anemia
FANCA	rs751266148 (T)	Splicing	Criteria provided, Multiple submitters, No conflicts	Fanconi anemia complementation group A; Fanconi anemia
FANCA	rs2143139166 (C)	Stop-gain	Criteria provided, Multiple submitters, No conflicts	Fanconi anemia
FANCA	rs1278836130 (C)	Frameshift deletion	Criteria provided, Multiple submitters, No conflicts	Fanconi anemia complementation group A
FANCA	rs927630499 (T)	Stop-gain	Criteria provided, Multiple submitters, No conflicts	Fanconi anemia complementation group A; Fanconi anemia
FANCA	rs1285346388 (C)	Frameshift deletion	Criteria provided, Multiple submitters, No conflicts	Fanconi anemia complementation group A; Fanconi anemia
FANCA	rs947311062 (G)	Splicing	Criteria provided, Multiple submitters, No conflicts	Fanconi anemia complementation group A; Fanconi anemia
FANCA	rs745568821 (C)	Stop-gain	Criteria provided, Multiple submitters, No conflicts	Fanconi anemia complementation group A; Fanconi anemia
FANCA	rs756367276 (GA)	Frameshift insertion	Criteria provided, Multiple submitters, No conflicts	Fanconi anemia complementation group A; Fanconi anemia
FANCA	rs1283284704 (TCAGCTTCAGGTTGAATTTC)	Stop-gain	Criteria provided, Multiple submitters, No conflicts	Fanconi anemia complementation group A; Fanconi anemia
FANCA	rs1458001028 (G)	Splicing	Criteria provided, Multiple submitters, No conflicts	Fanconi anemia complementation group A; Fanconi anemia
FANCA	rs140180549 (T)	Splicing	Criteria provided, Multiple submitters, No conflicts	Fanconi anemia complementation group A; Fanconi anemia
FANCA	rs1555545421 (C)	Frameshift deletion	Criteria provided, Multiple submitters, No conflicts	Fanconi anemia complementation group A; Fanconi anemia
FANCA	rs1060501880 (A)	Stop-gain	Criteria provided, Multiple submitters, No conflicts	Fanconi anemia
FANCA	rs1555545517 (T)	Frameshift deletion	Criteria provided, Multiple submitters, No conflicts	Fanconi anemia complementation group A; Fanconi anemia
FANCA	rs1487360770 (A)	Stop-gain	Criteria provided, Multiple submitters, No conflicts	Fanconi anemia
FANCA	rs1555545592 (A)	Splicing	Criteria provided, Multiple submitters, No conflicts	Fanconi anemia complementation group A; Fanconi anemia
FANCA	rs1188581065 (A)	Splicing	Criteria provided, Multiple submitters, No conflicts	Fanconi anemia complementation group A; Fanconi anemia
FANCA	rs752160950 (A)	Stop-gain	Criteria provided, Multiple submitters, No conflicts	Fanconi anemia complementation group A; Fanconi anemia
FANCA	rs761469030 (T)	Stop-gain	Criteria provided, Multiple submitters, No conflicts	Fanconi anemia complementation group A; Fanconi anemia
FANCA	chr16:g.89767205CAG>C	Frameshift deletion	Criteria provided, Multiple submitters, No conflicts	Fanconi anemia complementation group A; Fanconi anemia
FANCA	rs1247378731 (T)	Stop-gain	Criteria provided, Multiple submitters, No conflicts	Fanconi anemia complementation group A; Fanconi anemia
FANCA	rs1205909298 (G)	Frameshift deletion	Criteria provided, Multiple submitters, No conflicts	Fanconi anemia complementation group A; Fanconi anemia
FANCA	rs2039260856 (T)	Stop-gain	Criteria provided, Multiple submitters, No conflicts	Fanconi anemia complementation group A
FANCA	rs1555547474 (A)	Stop-gain	Criteria provided, Multiple submitters, No conflicts	Fanconi anemia complementation group A; Fanconi anemia
FANCA	rs1555547935 (T)	Frameshift deletion	Criteria provided, Multiple submitters, No conflicts	Fanconi anemia complementation group A; Fanconi anemia
FANCA	rs1555547955 (AC)	Frameshift insertion	Criteria provided, Multiple submitters, No conflicts	Fanconi anemia complementation group A; Fanconi anemia
FANCA	rs1555548512 (A)	Stop-gain	Criteria provided, Multiple submitters, No conflicts	Fanconi anemia complementation group A; Fanconi anemia
FANCA	rs1448463647 (A)	Stop-gain	Criteria provided, Multiple submitters, No conflicts	Fanconi anemia complementation group A; Fanconi anemia
FANCA	rs2143366568 (TG)	Frameshift insertion	Criteria provided, Multiple submitters, No conflicts	Fanconi anemia complementation group A; Fanconi anemia
FANCA	rs1555549451 (G)	Frameshift deletion	Criteria provided, Multiple submitters, No conflicts	Fanconi anemia complementation group A; Fanconi anemia
FANCA	rs2143393148 (G)	Frameshift deletion	Criteria provided, Multiple submitters, No conflicts	Fanconi anemia complementation group A; Fanconi anemia
FANCA	rs555449842 (T)	Splicing	Criteria provided, Multiple submitters, No conflicts	Fanconi anemia complementation group A; Fanconi anemia
FANCA	rs2143393518 (C)	Splicing	Criteria provided, Multiple submitters, No conflicts	Fanconi anemia complementation group A; Fanconi anemia
FANCA	rs1343140664 (TA)	Frameshift insertion	Criteria provided, Multiple submitters, No conflicts	Fanconi anemia complementation group A; Fanconi anemia
FANCA	rs1555552006 (CACGGG)	Frameshift insertion	Criteria provided, Multiple submitters, No conflicts	Fanconi anemia complementation group A; Fanconi anemia
FANCA	rs753980264 (A)	Stop-gain	Criteria provided, Multiple submitters, No conflicts	Fanconi anemia complementation group A; Fanconi anemia
FANCA	rs757504102 (C)	Stop-gain	Criteria provided, Multiple submitters, No conflicts	Fanconi anemia complementation group A; Fanconi anemia
FANCA	rs1266348463 (A)	Stop-gain	Criteria provided, Multiple submitters, No conflicts	Fanconi anemia complementation group A; Fanconi anemia
FANCA	chr16:g.89784864C>CG	Frameshift insertion	Criteria provided, Multiple submitters, No conflicts	Fanconi anemia complementation group A; Fanconi anemia
FANCA	rs1438828232 (A)	Stop-gain	Criteria provided, Multiple submitters, No conflicts	Fanconi anemia complementation group A; Fanconi anemia
FANCA	rs1555561294 (G)	Splicing	Criteria provided, Multiple submitters, No conflicts	Fanconi anemia complementation group A; Fanconi anemia
FANCA	rs149551759 (C)	Stop-gain	Criteria provided, Multiple submitters, No conflicts	Fanconi anemia complementation group A; Fanconi anemia
FANCA	rs1211579979 (A)	Frameshift deletion	Criteria provided, Multiple submitters, No conflicts	Fanconi anemia complementation group A; Fanconi anemia
FANCA	rs1416639878 (GA)	Frameshift insertion	Criteria provided, Multiple submitters, No conflicts	Fanconi anemia complementation group A; Fanconi anemia
FANCA	rs774026652 (A)	Stop-gain	Criteria provided, Multiple submitters, No conflicts	Fanconi anemia complementation group A
FANCA	rs773906241 (C)	Splicing	Criteria provided, Multiple submitters, No conflicts	Fanconi anemia complementation group A; Fanconi anemia
FANCA	rs1280130060 (A)	Stop-gain	Criteria provided, Multiple submitters, No conflicts	Fanconi anemia
FANCA	rs2040090995 (A)	Frameshift deletion	Criteria provided, Multiple submitters, No conflicts	Fanconi anemia
FANCA	rs397507552 (G)	Frameshift deletion	Criteria provided, Multiple submitters, No conflicts	Fanconi anemia complementation group A; Fanconi anemia
FANCA	rs878853660 (T)	Frameshift deletion	Criteria provided, Multiple submitters, No conflicts	Fanconi anemia complementation group A; Fanconi anemia
FANCA	rs769580546 (A)	Frameshift deletion	Criteria provided, Multiple submitters, No conflicts	Fanconi anemia complementation group A; Fanconi anemia
FANCA	rs746236214 (C)	Frameshift deletion	Criteria provided, Multiple submitters, No conflicts	Fanconi anemia complementation group A; Fanconi anemia
FANCA	rs772359099 (T)	Frameshift deletion	Criteria provided, Multiple submitters, No conflicts	Fanconi anemia complementation group A; Fanconi anemia
FANCA	rs764122657 (C)	Frameshift deletion	Criteria provided, Multiple submitters, No conflicts	Fanconi anemia complementation group A; Fanconi anemia
FANCA	rs976556567 (C)	Splicing	Criteria provided, Multiple submitters, No conflicts	Fanconi anemia complementation group A; Fanconi anemia
FANCA	rs148100796 (A)	Stop-gain	Criteria provided, Multiple submitters, No conflicts	Fanconi anemia complementation group A; Fanconi anemia
FANCA	rs1291524243 (A)	Stop-gain	Criteria provided, Multiple submitters, No conflicts	Fanconi anemia complementation group A; Fanconi anemia
FANCA	rs372163487 (A)	Stop-gain	Criteria provided, Multiple submitters, No conflicts	Fanconi anemia complementation group A; Fanconi anemia
FANCA	rs1184639006 (A)	Stop-gain	Criteria provided, Multiple submitters, No conflicts	Fanconi anemia complementation group A; Fanconi anemia
FANCA	rs1555571116 (G)	Splicing	Criteria provided, Multiple submitters, No conflicts	Fanconi anemia complementation group A; Fanconi anemia
FANCA	rs753211631 (G)	Splicing	Criteria provided, Multiple submitters, No conflicts	Fanconi anemia
FANCA	rs147945881 (G)	Splicing	Criteria provided, Multiple submitters, No conflicts	Fanconi anemia complementation group A; Fanconi anemia
FANCA	rs1384166265 (A)	Stop-gain	Criteria provided, Multiple submitters, No conflicts	Fanconi anemia complementation group A; Fanconi anemia
FANCA	rs758528624 (T)	Stop-gain	Criteria provided, Multiple submitters, No conflicts	Fanconi anemia complementation group A; Fanconi anemia
FANCA	rs539460201 (A)	Stop-gain	Criteria provided, Multiple submitters, No conflicts	Fanconi anemia complementation group A; Fanconi anemia
FANCA	rs1555575253 (AG)	Frameshift insertion	Criteria provided, Multiple submitters, No conflicts	Fanconi anemia complementation group A; Fanconi anemia
FANCA	rs985886242 (A)	Stop-gain	Criteria provided, Multiple submitters, No conflicts	Fanconi anemia
FANCA	rs1057516430 (A)	Stop-gain	Criteria provided, Multiple submitters, No conflicts	Fanconi anemia complementation group A; Fanconi anemia
FANCA	rs1232171121 (A)	Splicing	Criteria provided, Multiple submitters, No conflicts	Fanconi anemia complementation group A; Fanconi anemia
FANCA	rs1452688134 (T)	Stop-gain	Criteria provided, Multiple submitters, No conflicts	Fanconi anemia complementation group A; Fanconi anemia
FANCA	rs1336033143 (A)	Frameshift deletion	Criteria provided, Multiple submitters, No conflicts	Fanconi anemia complementation group A; Fanconi anemia
FANCA	rs864622187 (C)	Frameshift deletion	Criteria provided, Multiple submitters, No conflicts	Fanconi anemia complementation group A; Fanconi anemia
FANCA	rs765277254 (A)	Splicing	Criteria provided, Multiple submitters, No conflicts	Fanconi anemia complementation group A; Fanconi anemia
FANCA	rs183350210 (A)	Splicing	Criteria provided, Multiple submitters, No conflicts	Fanconi anemia complementation group A; Fanconi anemia
FANCA	rs1555580427 (A)	Stop-gain	Criteria provided, Multiple submitters, No conflicts	Fanconi anemia complementation group A; Fanconi anemia
FANCA	rs773159223 (A)	Stop-gain	Criteria provided, Multiple submitters, No conflicts	Fanconi anemia complementation group A; Fanconi anemia
FANCA	rs772858764 (A)	Stop-gain	Criteria provided, Multiple submitters, No conflicts	Fanconi anemia complementation group A; Fanconi anemia
FANCA	rs2041102320 (A)	Stop-gain	Criteria provided, Multiple submitters, No conflicts	Fanconi anemia complementation group A; Fanconi anemia
FANCA	rs761341952 (T)	Stop-gain	Criteria provided, Multiple submitters, No conflicts	Fanconi anemia complementation group A; Fanconi anemia
FANCA	rs1484087361 (T)	Stop-gain	Criteria provided, Multiple submitters, No conflicts	Fanconi anemia complementation group A; Fanconi anemia
FANCA	rs769479800 (G)	Start-loss	Criteria provided, Multiple submitters, No conflicts	Fanconi anemia complementation group A; Fanconi anemia
FANCA	rs772751654 (A)	Start-loss	Criteria provided, Multiple submitters, No conflicts	Fanconi anemia complementation group A; Fanconi anemia
FANCA	rs772751654 (C)	Start-loss	Criteria provided, Multiple submitters, No conflicts	Fanconi anemia complementation group A; Fanconi anemia
FANCA	rs772751654 (G)	Start-loss	Criteria provided, Multiple submitters, No conflicts	Fanconi anemia complementation group A; Fanconi anemia
PALB2	rs118203998 (C)	Stop-gain	Criteria provided, Multiple submitters, No conflicts	Fanconi anemia complementation group N; Pancreatic cancer, susceptibility to, 3; Hereditary cancer-predisposing syndrome; Familial cancer of breast; Breast cancer, susceptibility to; PALB2-Related Disorders
PALB2	rs118203998 (T)	Stop-gain	Criteria provided, Multiple submitters, No conflicts	Hereditary breast ovarian cancer syndrome; Fanconi anemia complementation group N; Pancreatic cancer, susceptibility to, 3; Hereditary cancer-predisposing syndrome; Familial cancer of breast
PALB2	rs1555457841 (A)	Stop-gain	Criteria provided, Multiple submitters, No conflicts	Hereditary cancer-predisposing syndrome; Familial cancer of breast
PALB2	rs587776428 (T)	Frameshift deletion	Criteria provided, Multiple submitters, No conflicts	Hereditary breast ovarian cancer syndrome; Fanconi anemia complementation group N; Hereditary cancer-predisposing syndrome; Familial cancer of breast; PALB2-Related Disorders
PALB2	rs587782217 (T)	Stop-gain	Criteria provided, Multiple submitters, No conflicts	Hereditary cancer-predisposing syndrome; Familial cancer of breast
PALB2	rs879254113 (T)	Stop-gain	Criteria provided, Multiple submitters, No conflicts	Hereditary cancer-predisposing syndrome; Familial cancer of breast
PALB2	rs1597062038 (A)	Stop-gain	Criteria provided, Multiple submitters, No conflicts	Hereditary cancer-predisposing syndrome; Familial cancer of breast
PALB2	rs2142253220 (C)	Stop-gain	Criteria provided, Multiple submitters, No conflicts	Hereditary cancer-predisposing syndrome; Familial cancer of breast
PALB2	rs587776426 (GT)	Frameshift insertion	Criteria provided, Multiple submitters, No conflicts	Hereditary cancer-predisposing syndrome; Familial cancer of breast
PALB2	rs1555457867 (T)	Stop-gain	Criteria provided, Multiple submitters, No conflicts	Hereditary cancer-predisposing syndrome; Familial cancer of breast
PALB2	rs879254033 (A)	Stop-gain	Criteria provided, Multiple submitters, No conflicts	Hereditary cancer-predisposing syndrome; Familial cancer of breast
PALB2	rs587776424 (G)	Frameshift deletion	Criteria provided, Multiple submitters, No conflicts	Hereditary cancer-predisposing syndrome; Familial cancer of breast
PALB2	rs587776425 (GT)	Frameshift insertion	Criteria provided, Multiple submitters, No conflicts	Hereditary cancer-predisposing syndrome; Familial cancer of breast
PALB2	rs1057517563 (T)	Frameshift deletion	Criteria provided, Multiple submitters, No conflicts	Hereditary cancer-predisposing syndrome; Familial cancer of breast
PALB2	rs1555457878 (C)	Stop-gain	Criteria provided, Multiple submitters, No conflicts	Hereditary cancer-predisposing syndrome; Familial cancer of breast
PALB2	rs1555457878 (T)	Stop-gain	Criteria provided, Multiple submitters, No conflicts	Familial cancer of breast
PALB2	rs876660492 (T)	Frameshift deletion	Criteria provided, Multiple submitters, No conflicts	Hereditary cancer-predisposing syndrome; Familial cancer of breast
PALB2	rs876660574 (C)	Frameshift deletion	Criteria provided, Multiple submitters, No conflicts	Hereditary cancer-predisposing syndrome; Familial cancer of breast
PALB2	rs1597062296 (T)	Stop-gain	Criteria provided, Multiple submitters, No conflicts	Hereditary cancer-predisposing syndrome
PALB2	rs515726117 (A)	Frameshift deletion	Criteria provided, Multiple submitters, No conflicts	Hereditary breast ovarian cancer syndrome; Malignant tumor of breast; Hereditary cancer-predisposing syndrome; Familial cancer of breast; Breast and/or ovarian cancer
PALB2	rs876658773 (A)	Stop-gain	Criteria provided, Multiple submitters, No conflicts	Hereditary cancer-predisposing syndrome
PALB2	rs1567206756 (A)	Stop-gain	Criteria provided, Multiple submitters, No conflicts	Hereditary cancer-predisposing syndrome; Familial cancer of breast
PALB2	rs1597066595 (A)	Frameshift deletion	Criteria provided, Multiple submitters, No conflicts	Hereditary cancer-predisposing syndrome; Familial cancer of breast
PALB2	rs1218512317 (C)	Stop-gain	Criteria provided, Multiple submitters, No conflicts	Hereditary cancer-predisposing syndrome; Familial cancer of breast
PALB2	rs180177135 (G)	Frameshift deletion	Criteria provided, Multiple submitters, No conflicts	Hereditary breast ovarian cancer syndrome; Malignant tumor of breast; Fanconi anemia complementation group N; Pancreatic cancer, susceptibility to, 3; Hereditary cancer-predisposing syndrome; Familial cancer of breast
PALB2	rs1060499828 (A)	Frameshift deletion	Criteria provided, Multiple submitters, No conflicts	Hereditary cancer-predisposing syndrome
PALB2	rs1555458187 (CGCTGAGAG)	Frameshift insertion	Criteria provided, Multiple submitters, No conflicts	Hereditary cancer-predisposing syndrome; Familial cancer of breast
PALB2	rs1567206804 (T)	Frameshift deletion	Criteria provided, Multiple submitters, No conflicts	Hereditary cancer-predisposing syndrome; Familial cancer of breast
PALB2	rs1567206813 (A)	Frameshift deletion	Criteria provided, Multiple submitters, No conflicts	Hereditary cancer-predisposing syndrome; Familial cancer of breast
PALB2	rs1567206823 (TA)	Frameshift insertion	Criteria provided, Multiple submitters, No conflicts	Familial cancer of breast
PALB2	rs1966508003 (C)	Frameshift deletion	Criteria provided, Multiple submitters, No conflicts	Familial cancer of breast
PALB2	rs864622138 (A)	Stop-gain	Criteria provided, Multiple submitters, No conflicts	Hereditary cancer-predisposing syndrome; Familial cancer of breast
PALB2	rs587781890 (A)	Frameshift deletion	Criteria provided, Multiple submitters, No conflicts	Hereditary cancer-predisposing syndrome; Familial cancer of breast
PALB2	rs1057517600 (C)	Frameshift deletion	Criteria provided, Multiple submitters, No conflicts	Hereditary cancer-predisposing syndrome; Familial cancer of breast
PALB2	rs587776527 (A)	Stop-gain	Criteria provided, Multiple submitters, No conflicts	Hereditary breast ovarian cancer syndrome; Malignant tumor of breast; Fanconi anemia complementation group N; Pancreatic cancer, susceptibility to, 3; Hereditary cancer-predisposing syndrome; Familial cancer of breast; PALB2-Related Disorders
PALB2	rs886039503 (A)	Stop-gain	Criteria provided, Multiple submitters, No conflicts	Hereditary breast ovarian cancer syndrome; Hereditary cancer-predisposing syndrome; Familial cancer of breast
PALB2	rs879254060 (C)	Frameshift deletion	Criteria provided, Multiple submitters, No conflicts	Hereditary cancer-predisposing syndrome; Familial cancer of breast
PALB2	rs886039634 (T)	Stop-gain	Criteria provided, Multiple submitters, No conflicts	Hereditary cancer-predisposing syndrome; Familial cancer of breast
PALB2	rs515726111 (T)	Splicing	Criteria provided, Multiple submitters, No conflicts	Fanconi anemia complementation group N; Pancreatic cancer, susceptibility to, 3; Hereditary cancer-predisposing syndrome; Familial cancer of breast
PALB2	rs869312774 (C)	Frameshift deletion	Criteria provided, Multiple submitters, No conflicts	Hereditary cancer-predisposing syndrome; Familial cancer of breast
PALB2	rs1021662947 (A)	Stop-gain	Criteria provided, Multiple submitters, No conflicts	Hereditary cancer-predisposing syndrome; Familial cancer of breast
PALB2	rs876658157 (C)	Stop-gain	Criteria provided, Multiple submitters, No conflicts	Hereditary cancer-predisposing syndrome
PALB2	rs876658157 (T)	Stop-gain	Criteria provided, Multiple submitters, No conflicts	Hereditary cancer-predisposing syndrome; Familial cancer of breast
PALB2	rs1555458815 (G)	Frameshift deletion	Criteria provided, Multiple submitters, No conflicts	Hereditary cancer-predisposing syndrome; Familial cancer of breast
PALB2	rs766394024 (A)	Stop-gain	Criteria provided, Multiple submitters, No conflicts	Hereditary cancer-predisposing syndrome; Familial cancer of breast
PALB2	rs1555458828 (GT)	Frameshift insertion	Criteria provided, Multiple submitters, No conflicts	Hereditary cancer-predisposing syndrome; Familial cancer of breast
PALB2	rs180177133 (A)	Frameshift deletion	Criteria provided, Multiple submitters, No conflicts	Malignant tumor of breast; Fanconi anemia complementation group N; Pancreatic cancer, susceptibility to, 3; Hereditary cancer-predisposing syndrome; Familial cancer of breast; Breast cancer, susceptibility to
PALB2	rs778345761 (T)	Stop-gain	Criteria provided, Multiple submitters, No conflicts	Hereditary cancer-predisposing syndrome; Familial cancer of breast
PALB2	rs180177132 (T)	Stop-gain	Criteria provided, Multiple submitters, No conflicts	Hereditary breast ovarian cancer syndrome; Malignant tumor of breast; Fanconi anemia complementation group N; Pancreatic cancer, susceptibility to, 3; Hereditary cancer-predisposing syndrome; Familial cancer of breast; Breast cancer, susceptibility to; PALB2-Related Disorders
PALB2	rs1555459386 (A)	Stop-gain	Criteria provided, Multiple submitters, No conflicts	Hereditary breast ovarian cancer syndrome; Hereditary cancer-predisposing syndrome; Familial cancer of breast
PALB2	rs1597079711 (TCC)	Frameshift insertion	Criteria provided, Multiple submitters, No conflicts	Hereditary cancer-predisposing syndrome; Familial cancer of breast
PALB2	rs2142327117 (A)	Stop-gain	Criteria provided, Multiple submitters, No conflicts	Hereditary cancer-predisposing syndrome; Familial cancer of breast
PALB2	rs515726104 (C)	Frameshift deletion	Criteria provided, Multiple submitters, No conflicts	Hereditary breast ovarian cancer syndrome; Fanconi anemia complementation group N; Pancreatic cancer, susceptibility to, 3; Hereditary cancer-predisposing syndrome; Familial cancer of breast
PALB2	rs1966771907 (A)	Stop-gain	Criteria provided, Multiple submitters, No conflicts	Hereditary cancer-predisposing syndrome; Familial cancer of breast
PALB2	rs876659378 (C)	Frameshift deletion	Criteria provided, Multiple submitters, No conflicts	Hereditary cancer-predisposing syndrome; Familial cancer of breast
PALB2	rs180177131 (A)	Frameshift deletion	Criteria provided, Multiple submitters, No conflicts	Hereditary cancer-predisposing syndrome; Familial cancer of breast
PALB2	rs886039683 (C)	Stop-gain	Criteria provided, Multiple submitters, No conflicts	Hereditary cancer-predisposing syndrome; Familial cancer of breast
PALB2	rs786203488 (T)	Frameshift deletion	Criteria provided, Multiple submitters, No conflicts	Fanconi anemia complementation group N; Hereditary cancer-predisposing syndrome; Familial cancer of breast
PALB2	rs786203775 (A)	Stop-gain	Criteria provided, Multiple submitters, No conflicts	Malignant tumor of breast; Hereditary cancer-predisposing syndrome; Familial cancer of breast
PALB2	rs180177127 (CA)	Frameshift insertion	Criteria provided, Multiple submitters, No conflicts	Hereditary cancer-predisposing syndrome; Familial cancer of breast
PALB2	rs1555459520 (CAT)	Stop-gain	Criteria provided, Multiple submitters, No conflicts	Hereditary cancer-predisposing syndrome; Familial cancer of breast
PALB2	rs1966798806 (C)	Frameshift deletion	Criteria provided, Multiple submitters, No conflicts	Pancreatic cancer, susceptibility to, 3; Hereditary cancer-predisposing syndrome; Breast cancer, susceptibility to
PALB2	rs876659036 (A)	Stop-gain	Criteria provided, Multiple submitters, No conflicts	Breast neoplasm; Hereditary cancer-predisposing syndrome; Familial cancer of breast
PALB2	rs875989792 (TACTTGTTG)	Stop-gain	Criteria provided, Multiple submitters, No conflicts	Familial cancer of breast
PALB2	rs587781840 (C)	Stop-gain	Criteria provided, Multiple submitters, No conflicts	Fanconi anemia complementation group N; Pancreatic cancer, susceptibility to, 3; Hereditary cancer-predisposing syndrome; Familial cancer of breast; Breast cancer, susceptibility to
PALB2	rs118203999 (A)	Stop-gain	Criteria provided, Multiple submitters, No conflicts	Fanconi anemia complementation group N; Hereditary cancer-predisposing syndrome; Familial cancer of breast; Breast cancer, susceptibility to
PALB2	rs1597081202 (G)	Frameshift deletion	Criteria provided, Multiple submitters, No conflicts	Hereditary cancer-predisposing syndrome; Familial cancer of breast
PALB2	rs1966800194 (A)	Frameshift deletion	Criteria provided, Multiple submitters, No conflicts	Hereditary cancer-predisposing syndrome; Familial cancer of breast
PALB2	rs1555459540 (C)	Frameshift deletion	Criteria provided, Multiple submitters, No conflicts	Hereditary cancer-predisposing syndrome; Familial cancer of breast
PALB2	rs1060502781 (A)	Frameshift deletion	Criteria provided, Multiple submitters, No conflicts	Hereditary cancer-predisposing syndrome; Familial cancer of breast
PALB2	rs587782570 (CT)	Frameshift insertion	Criteria provided, Multiple submitters, No conflicts	BAP1-related tumor predisposition syndrome; Hereditary cancer-predisposing syndrome; Familial cancer of breast
PALB2	rs180177126 (C)	Frameshift deletion	Criteria provided, Multiple submitters, No conflicts	Hereditary breast ovarian cancer syndrome; Fanconi anemia complementation group N; Pancreatic cancer, susceptibility to, 3; Hereditary cancer-predisposing syndrome; Familial cancer of breast
PALB2	rs1555459553 (C)	Frameshift deletion	Criteria provided, Multiple submitters, No conflicts	Hereditary cancer-predisposing syndrome; Familial cancer of breast
PALB2	rs587776420 (A)	Frameshift deletion	Criteria provided, Multiple submitters, No conflicts	Hereditary cancer-predisposing syndrome; Familial cancer of breast
PALB2	rs1064795824 (A)	Frameshift deletion	Criteria provided, Multiple submitters, No conflicts	Fanconi anemia complementation group N; Pancreatic cancer, susceptibility to, 3; Hereditary cancer-predisposing syndrome; Familial cancer of breast
PALB2	rs1567213829 (A)	Stop-gain	Criteria provided, Multiple submitters, No conflicts	Hereditary cancer-predisposing syndrome; Familial cancer of breast
PALB2	rs1219715328 (A)	Stop-gain	Criteria provided, Multiple submitters, No conflicts	Hereditary cancer-predisposing syndrome; Familial cancer of breast
PALB2	rs879254015 (A)	Stop-gain	Criteria provided, Multiple submitters, No conflicts	Familial cancer of breast
PALB2	rs1060499824 (A)	Frameshift deletion	Criteria provided, Multiple submitters, No conflicts	Hereditary cancer-predisposing syndrome; Familial cancer of breast
PALB2	rs515726099 (G)	Splicing	Criteria provided, Multiple submitters, No conflicts	Hereditary cancer-predisposing syndrome; Familial cancer of breast
PALB2	rs864622481 (G)	Splicing	Criteria provided, Multiple submitters, No conflicts	Hereditary cancer-predisposing syndrome; Familial cancer of breast
PALB2	rs587776419 (A)	Splicing	Criteria provided, Multiple submitters, No conflicts	Fanconi anemia complementation group N; Pancreatic cancer, susceptibility to, 3; Hereditary cancer-predisposing syndrome; Familial cancer of breast
PALB2	rs587776419 (G)	Splicing	Criteria provided, Multiple submitters, No conflicts	Hereditary cancer-predisposing syndrome; Familial cancer of breast
PALB2	rs587776419 (T)	Splicing	Criteria provided, Multiple submitters, No conflicts	Malignant tumor of breast; Fanconi anemia complementation group N; Pancreatic cancer, susceptibility to, 3; Hereditary cancer-predisposing syndrome; Familial cancer of breast
PALB2	rs1060499823 (T)	Frameshift deletion	Criteria provided, Multiple submitters, No conflicts	Fanconi anemia complementation group N; Hereditary cancer-predisposing syndrome; Familial cancer of breast
PALB2	rs1224428422 (A)	Frameshift deletion	Criteria provided, Multiple submitters, No conflicts	Hereditary cancer-predisposing syndrome; Familial cancer of breast
PALB2	chr16:g.23624054T>TTA	Frameshift insertion	Criteria provided, Multiple submitters, No conflicts	Hereditary cancer-predisposing syndrome; Familial cancer of breast
PALB2	rs1597082866 (ACTGG)	Frameshift insertion	Criteria provided, Multiple submitters, No conflicts	Hereditary cancer-predisposing syndrome; Familial cancer of breast
PALB2	rs1567214484 (C)	Frameshift deletion	Criteria provided, Multiple submitters, No conflicts	Hereditary cancer-predisposing syndrome; Familial cancer of breast
PALB2	rs1567214493 (C)	Stop-gain	Criteria provided, Multiple submitters, No conflicts	Hereditary cancer-predisposing syndrome; Familial cancer of breast
PALB2	rs786203892 (C)	Frameshift deletion	Criteria provided, Multiple submitters, No conflicts	Hereditary cancer-predisposing syndrome; Familial cancer of breast
PALB2	rs753153576 (A)	Splicing	Criteria provided, Multiple submitters, No conflicts	Hereditary cancer-predisposing syndrome; Familial cancer of breast
PALB2	rs753153576 (G)	Splicing	Criteria provided, Multiple submitters, No conflicts	Hereditary cancer-predisposing syndrome; Familial cancer of breast
PALB2	rs753153576 (T)	Splicing	Criteria provided, Multiple submitters, No conflicts	Hereditary cancer-predisposing syndrome; Familial cancer of breast
PALB2	rs1555459925 (T)	Stop-gain	Criteria provided, Multiple submitters, No conflicts	Hereditary cancer-predisposing syndrome; Familial cancer of breast
PALB2	rs995629797 (T)	Stop-gain	Criteria provided, Multiple submitters, No conflicts	Fanconi anemia complementation group N; Pancreatic cancer, susceptibility to, 3; Hereditary cancer-predisposing syndrome; Familial cancer of breast
PALB2	rs730881869 (T)	Frameshift deletion	Criteria provided, Multiple submitters, No conflicts	Hereditary breast ovarian cancer syndrome; Fanconi anemia complementation group N; Pancreatic cancer, susceptibility to, 3; Hereditary cancer-predisposing syndrome; Familial cancer of breast
PALB2	rs1555459934 (T)	Frameshift deletion	Criteria provided, Multiple submitters, No conflicts	Hereditary cancer-predisposing syndrome; Familial cancer of breast
PALB2	rs180177122 (T)	Stop-gain	Criteria provided, Multiple submitters, No conflicts	Fanconi anemia complementation group N; Pancreatic cancer, susceptibility to, 3; Hereditary cancer-predisposing syndrome; Familial cancer of breast
PALB2	rs587781457 (T)	Stop-gain	Criteria provided, Multiple submitters, No conflicts	Hereditary cancer-predisposing syndrome; Familial cancer of breast
PALB2	rs1060502726 (T)	Stop-gain	Criteria provided, Multiple submitters, No conflicts	Hereditary cancer-predisposing syndrome; Familial cancer of breast
PALB2	rs876658983 (T)	Stop-gain	Criteria provided, Multiple submitters, No conflicts	Hereditary cancer-predisposing syndrome; Familial cancer of breast
PALB2	chr16:g.23626297G>GA	Frameshift insertion	Criteria provided, Multiple submitters, No conflicts	Hereditary cancer-predisposing syndrome; Familial cancer of breast
PALB2	rs45476495 (A)	Stop-gain	Criteria provided, Multiple submitters, No conflicts	Hereditary cancer-predisposing syndrome; Familial cancer of breast
PALB2	rs78179744 (T)	Stop-gain	Criteria provided, Multiple submitters, No conflicts	Hereditary cancer-predisposing syndrome; Familial cancer of breast
PALB2	rs1304351755 (A)	Stop-gain	Criteria provided, Multiple submitters, No conflicts	Familial cancer of breast
PALB2	rs730881868 (ACAAC)	Frameshift insertion	Criteria provided, Multiple submitters, No conflicts	Malignant tumor of breast; Hereditary cancer-predisposing syndrome; Familial cancer of breast
PALB2	rs876660643 (C)	Frameshift deletion	Criteria provided, Multiple submitters, No conflicts	Hereditary cancer-predisposing syndrome; Familial cancer of breast
PALB2	rs1555459999 (A)	Stop-gain	Criteria provided, Multiple submitters, No conflicts	Hereditary cancer-predisposing syndrome; Familial cancer of breast
PALB2	rs876660678 (T)	Stop-gain	Criteria provided, Multiple submitters, No conflicts	Hereditary cancer-predisposing syndrome; Familial cancer of breast
PALB2	chr16:g.23626376C>CG	Frameshift insertion	Criteria provided, Multiple submitters, No conflicts	Hereditary cancer-predisposing syndrome; Familial cancer of breast
PALB2	rs767633741 (C)	Stop-gain	Criteria provided, Multiple submitters, No conflicts	Hereditary breast ovarian cancer syndrome; Hereditary cancer-predisposing syndrome; Familial cancer of breast
PALB2	rs752513498 (C)	Frameshift deletion	Criteria provided, Multiple submitters, No conflicts	Hereditary cancer-predisposing syndrome; Familial cancer of breast
PALB2	rs1057517539 (T)	Stop-gain	Criteria provided, Multiple submitters, No conflicts	Hereditary cancer-predisposing syndrome; Familial cancer of breast
PALB2	rs770996884 (A)	Stop-gain	Criteria provided, Multiple submitters, No conflicts	Hereditary cancer-predisposing syndrome; Familial cancer of breast
PALB2	rs750650768 (A)	Stop-gain	Criteria provided, Multiple submitters, No conflicts	Hereditary breast ovarian cancer syndrome; Hereditary cancer-predisposing syndrome; Familial cancer of breast
PALB2	rs587778587 (A)	Stop-gain	Criteria provided, Multiple submitters, No conflicts	Hereditary breast ovarian cancer syndrome; Pancreatic cancer, susceptibility to, 3; Hereditary cancer-predisposing syndrome; Familial cancer of breast
PALB2	rs876658813 (T)	Frameshift deletion	Criteria provided, Multiple submitters, No conflicts	Fanconi anemia complementation group N; Hereditary cancer-predisposing syndrome; Familial cancer of breast
PALB2	rs1555460315 (A)	Frameshift deletion	Criteria provided, Multiple submitters, No conflicts	Breast neoplasm; Hereditary cancer-predisposing syndrome; Familial cancer of breast
PALB2	rs1597088811 (G)	Frameshift deletion	Criteria provided, Multiple submitters, No conflicts	Hereditary cancer-predisposing syndrome; Familial cancer of breast
PALB2	rs863224521 (CA)	Frameshift insertion	Criteria provided, Multiple submitters, No conflicts	Hereditary cancer-predisposing syndrome; Familial cancer of breast
PALB2	rs876658348 (C)	Frameshift deletion	Criteria provided, Multiple submitters, No conflicts	Hereditary cancer-predisposing syndrome; Familial cancer of breast
PALB2	rs1555460323 (A)	Stop-gain	Criteria provided, Multiple submitters, No conflicts	Hereditary cancer-predisposing syndrome
PALB2	rs1555460325 (G)	Frameshift deletion	Criteria provided, Multiple submitters, No conflicts	Familial cancer of breast
PALB2	rs1966856088 (C)	Frameshift deletion	Criteria provided, Multiple submitters, No conflicts	Familial cancer of breast
PALB2	rs1555460334 (G)	Frameshift deletion	Criteria provided, Multiple submitters, No conflicts	Fanconi anemia complementation group N; Pancreatic cancer, susceptibility to, 3; Familial cancer of breast
PALB2	rs747148023 (C)	Frameshift deletion	Criteria provided, Multiple submitters, No conflicts	Hereditary breast ovarian cancer syndrome; Fanconi anemia complementation group N; Hereditary cancer-predisposing syndrome; Familial cancer of breast
PALB2	rs1966856585 (T)	Stop-gain	Criteria provided, Multiple submitters, No conflicts	Hereditary cancer-predisposing syndrome; Familial cancer of breast
PALB2	rs1966856604 (A)	Frameshift deletion	Criteria provided, Multiple submitters, No conflicts	Hereditary breast ovarian cancer syndrome; Hereditary cancer-predisposing syndrome; Familial cancer of breast
PALB2	rs587780211 (G)	Frameshift deletion	Criteria provided, Multiple submitters, No conflicts	Hereditary cancer-predisposing syndrome
PALB2	rs1966856749 (TAG)	Frameshift insertion	Criteria provided, Multiple submitters, No conflicts	Hereditary cancer-predisposing syndrome; Familial cancer of breast
PALB2	rs1555460360 (G)	Frameshift deletion	Criteria provided, Multiple submitters, No conflicts	Hereditary cancer-predisposing syndrome; Familial cancer of breast
PALB2	rs1060502768 (A)	Stop-gain	Criteria provided, Multiple submitters, No conflicts	Hereditary cancer-predisposing syndrome; Familial cancer of breast
PALB2	rs180177112 (A)	Stop-gain	Criteria provided, Multiple submitters, No conflicts	Fanconi anemia complementation group N; Hereditary cancer-predisposing syndrome; Familial cancer of breast
PALB2	rs1060502748 (C)	Stop-gain	Criteria provided, Multiple submitters, No conflicts	Fanconi anemia complementation group N; Familial cancer of breast
PALB2	rs886039480 (A)	Stop-gain	Criteria provided, Multiple submitters, No conflicts	Hereditary cancer-predisposing syndrome; Familial cancer of breast; Fanconi anemia; Hereditary cancer
PALB2	rs2142374907 (T)	Frameshift deletion	Criteria provided, Multiple submitters, No conflicts	Familial cancer of breast
PALB2	rs764509489 (C)	Stop-gain	Criteria provided, Multiple submitters, No conflicts	Hereditary cancer-predisposing syndrome; Familial cancer of breast
PALB2	rs1966857445 (C)	Frameshift deletion	Criteria provided, Multiple submitters, No conflicts	Familial cancer of breast
PALB2	rs876659997 (AT)	Frameshift insertion	Criteria provided, Multiple submitters, No conflicts	Hereditary cancer-predisposing syndrome; Familial cancer of breast; Breast and/or ovarian cancer
PALB2	rs180177111 (A)	Stop-gain	Criteria provided, Multiple submitters, No conflicts	Malignant tumor of breast; Hereditary cancer-predisposing syndrome; Familial cancer of breast; Breast cancer, susceptibility to
PALB2	rs1597089434 (A)	Frameshift deletion	Criteria provided, Multiple submitters, No conflicts	Hereditary cancer-predisposing syndrome; Familial cancer of breast
PALB2	rs1555460407 (CT)	Frameshift insertion	Criteria provided, Multiple submitters, No conflicts	Familial cancer of breast
PALB2	rs876658170 (T)	Frameshift deletion	Criteria provided, Multiple submitters, No conflicts	Hereditary cancer-predisposing syndrome; Familial cancer of breast
PALB2	rs1555460410 (C)	Stop-gain	Criteria provided, Multiple submitters, No conflicts	Hereditary cancer-predisposing syndrome; Familial cancer of breast
PALB2	rs876659571 (T)	Stop-gain	Criteria provided, Multiple submitters, No conflicts	Pancreatic cancer, susceptibility to, 3; Hereditary cancer-predisposing syndrome; Familial cancer of breast
PALB2	rs755471995 (GAGCAAGTTGGGGTGTGC)	Frameshift insertion	Criteria provided, Multiple submitters, No conflicts	Hereditary cancer-predisposing syndrome; Familial cancer of breast
PALB2	rs180177110 (A)	Stop-gain	Criteria provided, Multiple submitters, No conflicts	Hereditary breast ovarian cancer syndrome; Malignant tumor of breast; Fanconi anemia complementation group N; Hereditary cancer-predisposing syndrome; Familial cancer of breast
PALB2	rs1555460431 (A)	Stop-gain	Criteria provided, Multiple submitters, No conflicts	Hereditary cancer-predisposing syndrome; Familial cancer of breast
PALB2	rs1966858562 (C)	Frameshift deletion	Criteria provided, Multiple submitters, No conflicts	Familial cancer of breast
PALB2	rs730881888 (T)	Stop-gain	Criteria provided, Multiple submitters, No conflicts	Hereditary cancer-predisposing syndrome; Familial cancer of breast
PALB2	rs1597089741 (C)	Frameshift deletion	Criteria provided, Multiple submitters, No conflicts	Hereditary cancer-predisposing syndrome; Familial cancer of breast
PALB2	rs1555460442 (C)	Frameshift deletion	Criteria provided, Multiple submitters, No conflicts	Hereditary cancer-predisposing syndrome; Familial cancer of breast
PALB2	rs1555460445 (A)	Stop-gain	Criteria provided, Multiple submitters, No conflicts	Hereditary breast ovarian cancer syndrome; Hereditary cancer-predisposing syndrome; Familial cancer of breast
PALB2	rs587782892 (C)	Frameshift deletion	Criteria provided, Multiple submitters, No conflicts	Hereditary cancer-predisposing syndrome; Familial cancer of breast
PALB2	rs1567217898 (C)	Stop-gain	Criteria provided, Multiple submitters, No conflicts	Hereditary cancer-predisposing syndrome; Familial cancer of breast
PALB2	rs1597089845 (GT)	Frameshift insertion	Criteria provided, Multiple submitters, No conflicts	Hereditary cancer-predisposing syndrome; Familial cancer of breast
PALB2	rs587776416 (C)	Frameshift deletion	Criteria provided, Multiple submitters, No conflicts	Breast neoplasm; Hereditary breast ovarian cancer syndrome; Fanconi anemia complementation group N; Pancreatic cancer, susceptibility to, 3; Hereditary cancer-predisposing syndrome; Familial cancer of breast; Cancer of the pancreas
PALB2	rs1597089904 (G)	Frameshift deletion	Criteria provided, Multiple submitters, No conflicts	Hereditary cancer-predisposing syndrome; Familial cancer of breast
PALB2	rs876660193 (A)	Frameshift deletion	Criteria provided, Multiple submitters, No conflicts	Hereditary cancer-predisposing syndrome; Familial cancer of breast
PALB2	rs515726081 (T)	Frameshift deletion	Criteria provided, Multiple submitters, No conflicts	Hereditary cancer-predisposing syndrome; Familial cancer of breast
PALB2	rs587780210 (A)	Frameshift deletion	Criteria provided, Multiple submitters, No conflicts	Pancreatic cancer, susceptibility to, 3; Hereditary cancer-predisposing syndrome; Familial cancer of breast; Breast cancer, susceptibility to
PALB2	rs1555460490 (A)	Frameshift deletion	Criteria provided, Multiple submitters, No conflicts	Hereditary breast ovarian cancer syndrome; Familial cancer of breast
PALB2	rs752592662 (C)	Stop-gain	Criteria provided, Multiple submitters, No conflicts	Hereditary cancer-predisposing syndrome; Familial cancer of breast
PALB2	rs1060499819 (A)	Frameshift deletion	Criteria provided, Multiple submitters, No conflicts	Hereditary cancer-predisposing syndrome; Familial cancer of breast
PALB2	rs587776415 (A)	Stop-gain	Criteria provided, Multiple submitters, No conflicts	Hereditary cancer-predisposing syndrome; Familial cancer of breast
PALB2	rs749602688 (T)	Stop-gain	Criteria provided, Multiple submitters, No conflicts	Hereditary cancer-predisposing syndrome
PALB2	rs587782680 (T)	Frameshift deletion	Criteria provided, Multiple submitters, No conflicts	Malignant tumor of breast; Fanconi anemia complementation group N; Pancreatic cancer, susceptibility to, 3; Hereditary cancer-predisposing syndrome; Familial cancer of breast
PALB2	rs730881866 (A)	Frameshift deletion	Criteria provided, Multiple submitters, No conflicts	Hereditary cancer-predisposing syndrome; Familial cancer of breast
PALB2	rs1966861886 (CA)	Stop-gain	Criteria provided, Multiple submitters, No conflicts	Hereditary cancer-predisposing syndrome
PALB2	rs755263466 (C)	Stop-gain	Criteria provided, Multiple submitters, No conflicts	Malignant tumor of breast; Hereditary cancer-predisposing syndrome; Familial cancer of breast
PALB2	rs587778584 (C)	Frameshift deletion	Criteria provided, Multiple submitters, No conflicts	Hereditary cancer-predisposing syndrome; Familial cancer of breast
PALB2	rs2142384044 (AGAAC)	Frameshift insertion	Criteria provided, Multiple submitters, No conflicts	Hereditary cancer-predisposing syndrome; Familial cancer of breast
PALB2	rs1555460533 (A)	Stop-gain	Criteria provided, Multiple submitters, No conflicts	Hereditary cancer-predisposing syndrome; Familial cancer of breast
PALB2	rs2142384476 (T)	Frameshift deletion	Criteria provided, Multiple submitters, No conflicts	Hereditary cancer-predisposing syndrome; Familial cancer of breast
PALB2	rs1555460548 (T)	Frameshift deletion	Criteria provided, Multiple submitters, No conflicts	Hereditary cancer-predisposing syndrome; Familial cancer of breast
PALB2	rs786204129 (GGAAAAATACAGCTTCCTCT)	Frameshift insertion	Criteria provided, Multiple submitters, No conflicts	Hereditary cancer-predisposing syndrome; Familial cancer of breast
PALB2	chr16:g.23630188G>GA	Frameshift insertion	Criteria provided, Multiple submitters, No conflicts	Hereditary cancer-predisposing syndrome; Familial cancer of breast
PALB2	rs1597090596 (G)	Frameshift deletion	Criteria provided, Multiple submitters, No conflicts	Hereditary cancer-predisposing syndrome; Familial cancer of breast
PALB2	rs515726075 (CT)	Frameshift insertion	Criteria provided, Multiple submitters, No conflicts	Hereditary cancer-predisposing syndrome; Familial cancer of breast
PALB2	rs1555460579 (A)	Stop-gain	Criteria provided, Multiple submitters, No conflicts	Hereditary cancer-predisposing syndrome; Familial cancer of breast
PALB2	rs1966863209 (TA)	Frameshift insertion	Criteria provided, Multiple submitters, No conflicts	Hereditary cancer-predisposing syndrome
PALB2	rs730881865 (A)	Frameshift deletion	Criteria provided, Multiple submitters, No conflicts	Hereditary cancer-predisposing syndrome; Familial cancer of breast
PALB2	rs760094988 (C)	Stop-gain	Criteria provided, Multiple submitters, No conflicts	Hereditary cancer-predisposing syndrome; Familial cancer of breast
PALB2	rs760094988 (T)	Stop-gain	Criteria provided, Multiple submitters, No conflicts	Hereditary cancer-predisposing syndrome; Familial cancer of breast
PALB2	rs1555460593 (C)	Frameshift deletion	Criteria provided, Multiple submitters, No conflicts	Hereditary cancer-predisposing syndrome; Familial cancer of breast
PALB2	rs1597090894 (A)	Stop-gain	Criteria provided, Multiple submitters, No conflicts	Hereditary cancer-predisposing syndrome; Familial cancer of breast
PALB2	rs1597090903 (T)	Frameshift deletion	Criteria provided, Multiple submitters, No conflicts	Hereditary cancer-predisposing syndrome; Familial cancer of breast
PALB2	rs1555460609 (T)	Frameshift deletion	Criteria provided, Multiple submitters, No conflicts	Hereditary cancer-predisposing syndrome; Familial cancer of breast
PALB2	rs1966864847 (C)	Frameshift deletion	Criteria provided, Multiple submitters, No conflicts	Hereditary cancer-predisposing syndrome; Familial cancer of breast
PALB2	rs1057517602 (C)	Frameshift deletion	Criteria provided, Multiple submitters, No conflicts	Hereditary cancer-predisposing syndrome; Familial cancer of breast
PALB2	rs1060499818 (G)	Frameshift deletion	Criteria provided, Multiple submitters, No conflicts	Hereditary cancer-predisposing syndrome; Familial cancer of breast
PALB2	rs876660475 (A)	Stop-gain	Criteria provided, Multiple submitters, No conflicts	Hereditary cancer-predisposing syndrome; Familial cancer of breast
PALB2	rs1966865838 (C)	Stop-gain	Criteria provided, Multiple submitters, No conflicts	Hereditary cancer-predisposing syndrome; Familial cancer of breast
PALB2	rs1555460650 (A)	Frameshift deletion	Criteria provided, Multiple submitters, No conflicts	Familial cancer of breast
PALB2	rs1555460670 (T)	Frameshift deletion	Criteria provided, Multiple submitters, No conflicts	Familial cancer of breast
PALB2	rs1555460671 (G)	Frameshift deletion	Criteria provided, Multiple submitters, No conflicts	Hereditary cancer-predisposing syndrome; Familial cancer of breast
PALB2	rs2142390444 (AGC)	Frameshift insertion	Criteria provided, Multiple submitters, No conflicts	Hereditary cancer-predisposing syndrome; Familial cancer of breast
PALB2	chr16:g.23630428T>TC	Frameshift insertion	Criteria provided, Multiple submitters, No conflicts	Hereditary cancer-predisposing syndrome
PALB2	rs730881876 (T)	Stop-gain	Criteria provided, Multiple submitters, No conflicts	Fanconi anemia complementation group N; Hereditary cancer-predisposing syndrome; Familial cancer of breast
PALB2	rs1597091425 (C)	Frameshift deletion	Criteria provided, Multiple submitters, No conflicts	Hereditary cancer-predisposing syndrome; Familial cancer of breast
PALB2	chr16:g.23630446CTT>C	Frameshift deletion	Criteria provided, Multiple submitters, No conflicts	Hereditary cancer-predisposing syndrome; Familial cancer of breast
PALB2	rs1060502759 (C)	Frameshift deletion	Criteria provided, Multiple submitters, No conflicts	Breast carcinoma; Hereditary cancer-predisposing syndrome; Familial cancer of breast
PALB2	chr16:g.23630451TG>T	Frameshift deletion	Criteria provided, Multiple submitters, No conflicts	Hereditary cancer-predisposing syndrome; Familial cancer of breast
PALB2	rs876659354 (A)	Stop-gain	Criteria provided, Multiple submitters, No conflicts	Hereditary cancer-predisposing syndrome; Familial cancer of breast
PALB2	chr16:g.23634868CT>C	Stop-gain	Criteria provided, Multiple submitters, No conflicts	Hereditary cancer-predisposing syndrome; Familial cancer of breast
PALB2	rs587780206 (CA)	Stop-gain	Criteria provided, Multiple submitters, No conflicts	B Acute Lymphoblastic Leukemia; Malignant tumor of breast; Fanconi anemia complementation group N; Pancreatic cancer, susceptibility to, 3; Hereditary cancer-predisposing syndrome; Familial cancer of breast
PALB2	rs1555461154 (A)	Stop-gain	Criteria provided, Multiple submitters, No conflicts	Hereditary cancer-predisposing syndrome; Familial cancer of breast
PALB2	rs1060502734 (G)	Frameshift deletion	Criteria provided, Multiple submitters, No conflicts	Colonic neoplasm; Hereditary cancer-predisposing syndrome; Familial cancer of breast
PALB2	rs2142410052 (G)	Frameshift deletion	Criteria provided, Multiple submitters, No conflicts	Hereditary cancer-predisposing syndrome; Familial cancer of breast
PALB2	rs118203997 (C)	Stop-gain	Criteria provided, Multiple submitters, No conflicts	Hereditary cancer-predisposing syndrome; Familial cancer of breast
PALB2	rs118203997 (T)	Stop-gain	Criteria provided, Multiple submitters, No conflicts	Fanconi anemia complementation group N; Hereditary cancer-predisposing syndrome; Familial cancer of breast
PALB2	rs1555461178 (A)	Stop-gain	Criteria provided, Multiple submitters, No conflicts	Hereditary cancer-predisposing syndrome; Familial cancer of breast
PALB2	rs1241049372 (C)	Stop-gain	Criteria provided, Multiple submitters, No conflicts	Hereditary cancer-predisposing syndrome; Familial cancer of breast
PALB2	rs180177103 (A)	Stop-gain	Criteria provided, Multiple submitters, No conflicts	Malignant tumor of breast; Hereditary cancer-predisposing syndrome; Familial cancer of breast
PALB2	rs1555461192 (GT)	Frameshift insertion	Criteria provided, Multiple submitters, No conflicts	Hereditary cancer-predisposing syndrome; Familial cancer of breast
PALB2	rs1966952995 (G)	Frameshift deletion	Criteria provided, Multiple submitters, No conflicts	Hereditary cancer-predisposing syndrome; Familial cancer of breast
PALB2	rs786203346 (TAA)	Frameshift insertion	Criteria provided, Multiple submitters, No conflicts	Hereditary cancer-predisposing syndrome; Familial cancer of breast
PALB2	chr16:g.23634953CA>C	Frameshift deletion	Criteria provided, Multiple submitters, No conflicts	Hereditary cancer-predisposing syndrome; Familial cancer of breast; Breast cancer, susceptibility to
PALB2	rs587776413 (C)	Stop-gain	Criteria provided, Multiple submitters, No conflicts	Hereditary cancer-predisposing syndrome; Familial cancer of breast
PALB2	chr16:g.23634980TG>T	Frameshift deletion	Criteria provided, Multiple submitters, No conflicts	Malignant tumor of breast; Familial cancer of breast
PALB2	rs1060502805 (C)	Stop-gain	Criteria provided, Multiple submitters, No conflicts	Hereditary cancer-predisposing syndrome; Familial cancer of breast
PALB2	rs1060502805 (T)	Stop-gain	Criteria provided, Multiple submitters, No conflicts	Hereditary cancer-predisposing syndrome; Familial cancer of breast
PALB2	rs1567220758 (G)	Frameshift deletion	Criteria provided, Multiple submitters, No conflicts	Hereditary cancer-predisposing syndrome
PALB2	rs2142412914 (T)	Frameshift deletion	Criteria provided, Multiple submitters, No conflicts	Familial cancer of breast
PALB2	chr16:g.23634999C>CT	Frameshift insertion	Criteria provided, Multiple submitters, No conflicts	Hereditary cancer-predisposing syndrome; Familial cancer of breast
PALB2	rs587781560 (C)	Frameshift deletion	Criteria provided, Multiple submitters, No conflicts	Hereditary cancer-predisposing syndrome; Familial cancer of breast
PALB2	rs879253892 (T)	Frameshift deletion	Criteria provided, Multiple submitters, No conflicts	Familial cancer of breast
PALB2	rs1966959467 (GT)	Stop-gain	Criteria provided, Multiple submitters, No conflicts	Breast-ovarian cancer, familial, susceptibility to, 1; Familial cancer of breast
PALB2	rs1567220802 (T)	Stop-gain	Criteria provided, Multiple submitters, No conflicts	Hereditary cancer-predisposing syndrome; Familial cancer of breast
PALB2	rs886039620 (T)	Stop-gain	Criteria provided, Multiple submitters, No conflicts	Familial cancer of breast
PALB2	rs1555461253 (A)	Frameshift deletion	Criteria provided, Multiple submitters, No conflicts	Hereditary cancer-predisposing syndrome; Familial cancer of breast
PALB2	rs1555461256 (C)	Frameshift deletion	Criteria provided, Multiple submitters, No conflicts	Hereditary cancer-predisposing syndrome; Familial cancer of breast
PALB2	rs515726071 (T)	Frameshift deletion	Criteria provided, Multiple submitters, No conflicts	Hereditary breast ovarian cancer syndrome; Hereditary cancer-predisposing syndrome; Familial cancer of breast
PALB2	rs879253960 (G)	Frameshift deletion	Criteria provided, Multiple submitters, No conflicts	Familial cancer of breast
PALB2	rs786203714 (C)	Stop-gain	Criteria provided, Multiple submitters, No conflicts	Hereditary breast ovarian cancer syndrome; Hereditary cancer-predisposing syndrome
PALB2	rs786203714 (T)	Stop-gain	Criteria provided, Multiple submitters, No conflicts	Hereditary breast ovarian cancer syndrome; Malignant tumor of breast; Hereditary cancer-predisposing syndrome; Familial cancer of breast; Basal cell carcinoma
PALB2	rs1966967463 (T)	Frameshift deletion	Criteria provided, Multiple submitters, No conflicts	Hereditary cancer-predisposing syndrome; Familial cancer of breast
PALB2	rs1057520736 (C)	Stop-gain	Criteria provided, Multiple submitters, No conflicts	Hereditary cancer-predisposing syndrome
PALB2	rs1057520736 (T)	Stop-gain	Criteria provided, Multiple submitters, No conflicts	Hereditary cancer-predisposing syndrome; Familial cancer of breast
PALB2	rs1555461278 (G)	Frameshift deletion	Criteria provided, Multiple submitters, No conflicts	Hereditary cancer-predisposing syndrome; Familial cancer of breast
PALB2	rs1555461280 (T)	Frameshift deletion	Criteria provided, Multiple submitters, No conflicts	Hereditary cancer-predisposing syndrome; Familial cancer of breast
PALB2	rs1057520653 (A)	Stop-gain	Criteria provided, Multiple submitters, No conflicts	Familial cancer of breast
PALB2	rs1060502761 (A)	Stop-gain	Criteria provided, Multiple submitters, No conflicts	Hereditary cancer-predisposing syndrome; Familial cancer of breast
PALB2	rs1555461287 (G)	Frameshift deletion	Criteria provided, Multiple submitters, No conflicts	Hereditary cancer-predisposing syndrome; Familial cancer of breast
PALB2	rs2142416277 (TC)	Frameshift insertion	Criteria provided, Multiple submitters, No conflicts	Hereditary cancer-predisposing syndrome; Familial cancer of breast
PALB2	rs1184981956 (C)	Frameshift deletion	Criteria provided, Multiple submitters, No conflicts	Hereditary cancer-predisposing syndrome; Familial cancer of breast
PALB2	rs876659341 (TA)	Stop-gain	Criteria provided, Multiple submitters, No conflicts	Hereditary cancer-predisposing syndrome
PALB2	rs1555461294 (TG)	Frameshift insertion	Criteria provided, Multiple submitters, No conflicts	Hereditary cancer-predisposing syndrome; Familial cancer of breast
PALB2	rs1555461295 (T)	Stop-gain	Criteria provided, Multiple submitters, No conflicts	Hereditary cancer-predisposing syndrome; Familial cancer of breast
PALB2	rs886039479 (C)	Stop-gain	Criteria provided, Multiple submitters, No conflicts	Hereditary cancer-predisposing syndrome; Familial cancer of breast
PALB2	chr16:g.23635145GC>G	Frameshift deletion	Criteria provided, Multiple submitters, No conflicts	Hereditary cancer-predisposing syndrome; Familial cancer of breast
PALB2	rs1597096243 (A)	Stop-gain	Criteria provided, Multiple submitters, No conflicts	Hereditary breast ovarian cancer syndrome; Hereditary cancer-predisposing syndrome
PALB2	chr16:g.23635167TG>CA	Stop-gain	Criteria provided, Multiple submitters, No conflicts	Hereditary cancer-predisposing syndrome; Familial cancer of breast
PALB2	rs876658166 (A)	Stop-gain	Criteria provided, Multiple submitters, No conflicts	Hereditary cancer-predisposing syndrome; Familial cancer of breast
PALB2	rs2142418150 (T)	Frameshift deletion	Criteria provided, Multiple submitters, No conflicts	Hereditary cancer-predisposing syndrome
PALB2	rs1060502785 (A)	Stop-gain	Criteria provided, Multiple submitters, No conflicts	Familial cancer of breast
PALB2	rs1597096326 (TA)	Frameshift insertion	Criteria provided, Multiple submitters, No conflicts	Hereditary cancer-predisposing syndrome; Familial cancer of breast
PALB2	rs1555461339 (A)	Stop-gain	Criteria provided, Multiple submitters, No conflicts	Hereditary cancer-predisposing syndrome; Familial cancer of breast
PALB2	rs515726067 (A)	Frameshift deletion	Criteria provided, Multiple submitters, No conflicts	Hereditary breast ovarian cancer syndrome; Hereditary cancer-predisposing syndrome; Familial cancer of breast
PALB2	rs786203057 (A)	Frameshift deletion	Criteria provided, Multiple submitters, No conflicts	Hereditary cancer-predisposing syndrome; Familial cancer of breast
PALB2	rs1555461358 (A)	Stop-gain	Criteria provided, Multiple submitters, No conflicts	Hereditary cancer-predisposing syndrome; Familial cancer of breast
PALB2	rs1555461366 (C)	Stop-gain	Criteria provided, Multiple submitters, No conflicts	Hereditary cancer-predisposing syndrome; Familial cancer of breast; PALB2-Related Disorders
PALB2	rs587782446 (A)	Stop-gain	Criteria provided, Multiple submitters, No conflicts	Hereditary cancer-predisposing syndrome; Familial cancer of breast
PALB2	rs1966981959 (A)	Frameshift deletion	Criteria provided, Multiple submitters, No conflicts	Hereditary cancer-predisposing syndrome; Familial cancer of breast
PALB2	rs180177100 (A)	Stop-gain	Criteria provided, Multiple submitters, No conflicts	Hereditary breast ovarian cancer syndrome; Malignant tumor of breast; Fanconi anemia complementation group N; Pancreatic cancer, susceptibility to, 3; Hereditary cancer-predisposing syndrome; Familial cancer of breast
PALB2	chr16:g.23635311GT>G	Frameshift deletion	Criteria provided, Multiple submitters, No conflicts	Hereditary cancer-predisposing syndrome; Familial cancer of breast
PALB2	rs1555461385 (C)	Stop-gain	Criteria provided, Multiple submitters, No conflicts	Hereditary cancer-predisposing syndrome; Familial cancer of breast
PALB2	rs1555461386 (T)	Stop-gain	Criteria provided, Multiple submitters, No conflicts	Hereditary cancer-predisposing syndrome; Familial cancer of breast
PALB2	rs876659741 (G)	Frameshift deletion	Criteria provided, Multiple submitters, No conflicts	Hereditary cancer-predisposing syndrome; Familial cancer of breast
PALB2	rs876658431 (G)	Frameshift deletion	Criteria provided, Multiple submitters, No conflicts	Hereditary cancer-predisposing syndrome; Familial cancer of breast
PALB2	rs1555461407 (A)	Frameshift deletion	Criteria provided, Multiple submitters, No conflicts	Neoplasm of uterus; Family history of cancer; Malignant tumor of breast; Hereditary cancer-predisposing syndrome; Familial cancer of breast
PALB2	rs1555461408 (C)	Frameshift deletion	Criteria provided, Multiple submitters, No conflicts	Hereditary cancer-predisposing syndrome
PALB2	rs1555461413 (CA)	Frameshift insertion	Criteria provided, Multiple submitters, No conflicts	Hereditary cancer-predisposing syndrome; Familial cancer of breast
PALB2	rs1555461415 (G)	Frameshift deletion	Criteria provided, Multiple submitters, No conflicts	Hereditary cancer-predisposing syndrome; Familial cancer of breast
PALB2	chr16:g.23635366G>GT	Frameshift insertion	Criteria provided, Multiple submitters, No conflicts	Hereditary cancer-predisposing syndrome; Familial cancer of breast
PALB2	rs1966988658 (GA)	Frameshift insertion	Criteria provided, Multiple submitters, No conflicts	Hereditary cancer-predisposing syndrome; Familial cancer of breast
PALB2	chr16:g.23635382A>AG	Frameshift insertion	Criteria provided, Multiple submitters, No conflicts	Malignant tumor of breast; Hereditary cancer-predisposing syndrome; Familial cancer of breast
PALB2	chr16:g.23635389G>GT	Frameshift insertion	Criteria provided, Multiple submitters, No conflicts	Hereditary cancer-predisposing syndrome; Familial cancer of breast
PALB2	rs1597096949 (G)	Frameshift deletion	Criteria provided, Multiple submitters, No conflicts	Hereditary cancer-predisposing syndrome; Familial cancer of breast
PALB2	rs1567221493 (C)	Frameshift deletion	Criteria provided, Multiple submitters, No conflicts	Hereditary cancer-predisposing syndrome; Familial cancer of breast
PALB2	rs1257545151 (T)	Frameshift deletion	Criteria provided, Multiple submitters, No conflicts	Fanconi anemia complementation group N; Pancreatic cancer, susceptibility to, 3; Hereditary cancer-predisposing syndrome; Familial cancer of breast
PALB2	rs1567221521 (A)	Stop-gain	Criteria provided, Multiple submitters, No conflicts	Hereditary cancer-predisposing syndrome; Familial cancer of breast
PALB2	rs929474806 (A)	Stop-gain	Criteria provided, Multiple submitters, No conflicts	Hereditary cancer-predisposing syndrome; Familial cancer of breast
PALB2	chr16:g.23635428TC>T	Frameshift deletion	Criteria provided, Multiple submitters, No conflicts	Hereditary cancer-predisposing syndrome; Familial cancer of breast
PALB2	rs1597097072 (A)	Stop-gain	Criteria provided, Multiple submitters, No conflicts	Hereditary cancer-predisposing syndrome; Familial cancer of breast
PALB2	rs1060499815 (CT)	Frameshift insertion	Criteria provided, Multiple submitters, No conflicts	Hereditary cancer-predisposing syndrome; Familial cancer of breast
PALB2	rs587776411 (A)	Stop-gain	Criteria provided, Multiple submitters, No conflicts	Hereditary cancer-predisposing syndrome; Familial cancer of breast
PALB2	rs1555461451 (A)	Frameshift deletion	Criteria provided, Multiple submitters, No conflicts	Hereditary cancer-predisposing syndrome; Familial cancer of breast
PALB2	rs786203399 (C)	Frameshift deletion	Criteria provided, Multiple submitters, No conflicts	Hereditary cancer-predisposing syndrome; Familial cancer of breast
PALB2	rs1597097182 (A)	Stop-gain	Criteria provided, Multiple submitters, No conflicts	Hereditary cancer-predisposing syndrome; Familial cancer of breast
PALB2	rs2142426807 (G)	Frameshift deletion	Criteria provided, Multiple submitters, No conflicts	Hereditary cancer-predisposing syndrome; Familial cancer of breast
PALB2	rs1064795168 (TTA)	Frameshift insertion	Criteria provided, Multiple submitters, No conflicts	Familial cancer of breast
PALB2	chr16:g.23635484AG>A	Frameshift deletion	Criteria provided, Multiple submitters, No conflicts	Hereditary cancer-predisposing syndrome; Familial cancer of breast
PALB2	rs730881872 (A)	Frameshift deletion	Criteria provided, Multiple submitters, No conflicts	Fanconi anemia complementation group N; Pancreatic cancer, susceptibility to, 3; Hereditary cancer-predisposing syndrome; Familial cancer of breast
PALB2	rs180177099 (T)	Frameshift deletion	Criteria provided, Multiple submitters, No conflicts	Hereditary cancer-predisposing syndrome; Familial cancer of breast
PALB2	rs515726060 (C)	Frameshift deletion	Criteria provided, Multiple submitters, No conflicts	Malignant tumor of breast; Fanconi anemia complementation group N; Pancreatic cancer, susceptibility to, 3; Hereditary cancer-predisposing syndrome; Familial cancer of breast
PALB2	rs1060502788 (A)	Stop-gain	Criteria provided, Multiple submitters, No conflicts	Hereditary cancer-predisposing syndrome; Familial cancer of breast
PALB2	rs1555461484 (A)	Frameshift deletion	Criteria provided, Multiple submitters, No conflicts	Hereditary cancer-predisposing syndrome; Familial cancer of breast
PALB2	rs1597097408 (T)	Frameshift deletion	Criteria provided, Multiple submitters, No conflicts	Hereditary cancer-predisposing syndrome; Familial cancer of breast
PALB2	rs375699023 (A)	Stop-gain	Criteria provided, Multiple submitters, No conflicts	Hereditary breast ovarian cancer syndrome; Malignant tumor of breast; Hereditary cancer-predisposing syndrome; Familial cancer of breast
PALB2	rs587776410 (G)	Frameshift deletion	Criteria provided, Multiple submitters, No conflicts	Fanconi anemia complementation group N; Hereditary cancer-predisposing syndrome; Familial cancer of breast
PALB2	rs1060499812 (A)	Stop-gain	Criteria provided, Multiple submitters, No conflicts	Hereditary cancer-predisposing syndrome
PALB2	rs1555461488 (AAG)	Frameshift insertion	Criteria provided, Multiple submitters, No conflicts	Hereditary cancer-predisposing syndrome; Familial cancer of breast
PALB2	rs1485260432 (G)	Frameshift deletion	Criteria provided, Multiple submitters, No conflicts	Hereditary cancer-predisposing syndrome; Familial cancer of breast
PALB2	rs180177097 (A)	Stop-gain	Criteria provided, Multiple submitters, No conflicts	Hereditary cancer-predisposing syndrome; Familial cancer of breast; Breast cancer, susceptibility to
PALB2	rs2142428256 (A)	Stop-gain	Criteria provided, Multiple submitters, No conflicts	Hereditary cancer-predisposing syndrome; Familial cancer of breast
PALB2	rs45494092 (C)	Stop-gain	Criteria provided, Multiple submitters, No conflicts	Hereditary cancer-predisposing syndrome; Familial cancer of breast
PALB2	rs2142429230 (TTA)	Stop-gain	Criteria provided, Multiple submitters, No conflicts	Hereditary cancer-predisposing syndrome; Familial cancer of breast
PALB2	rs1555461517 (GA)	Frameshift insertion	Criteria provided, Multiple submitters, No conflicts	Hereditary cancer-predisposing syndrome; Familial cancer of breast
PALB2	rs1060502800 (A)	Frameshift deletion	Criteria provided, Multiple submitters, No conflicts	Hereditary cancer-predisposing syndrome; Familial cancer of breast
PALB2	rs730881871 (T)	Frameshift deletion	Criteria provided, Multiple submitters, No conflicts	Hereditary cancer-predisposing syndrome; Familial cancer of breast
PALB2	rs786203821 (A)	Stop-gain	Criteria provided, Multiple submitters, No conflicts	Hereditary breast ovarian cancer syndrome; Hereditary cancer-predisposing syndrome; Familial cancer of breast
PALB2	rs1060502772 (TG)	Frameshift insertion	Criteria provided, Multiple submitters, No conflicts	Breast carcinoma; Hereditary cancer-predisposing syndrome; Familial cancer of breast
PALB2	rs1555461551 (A)	Frameshift deletion	Criteria provided, Multiple submitters, No conflicts	Hereditary cancer-predisposing syndrome; Familial cancer of breast
PALB2	rs1967011347 (T)	Frameshift deletion	Criteria provided, Multiple submitters, No conflicts	Hereditary cancer-predisposing syndrome; Familial cancer of breast
PALB2	rs2142432029 (C)	Frameshift deletion	Criteria provided, Multiple submitters, No conflicts	Hereditary cancer-predisposing syndrome; Familial cancer of breast
PALB2	chr16:g.23635659A>AT	Frameshift insertion	Criteria provided, Multiple submitters, No conflicts	Hereditary cancer-predisposing syndrome; Familial cancer of breast
PALB2	rs587776408 (A)	Stop-gain	Criteria provided, Multiple submitters, No conflicts	Hereditary cancer-predisposing syndrome; Familial cancer of breast
PALB2	rs1597097936 (TC)	Frameshift insertion	Criteria provided, Multiple submitters, No conflicts	Hereditary cancer-predisposing syndrome; Familial cancer of breast
PALB2	rs753676934 (A)	Stop-gain	Criteria provided, Multiple submitters, No conflicts	Hereditary cancer-predisposing syndrome; Familial cancer of breast
PALB2	rs1567222143 (A)	Stop-gain	Criteria provided, Multiple submitters, No conflicts	Hereditary cancer-predisposing syndrome; Familial cancer of breast
PALB2	rs864622301 (TA)	Frameshift insertion	Criteria provided, Multiple submitters, No conflicts	Hereditary cancer-predisposing syndrome; Familial cancer of breast
PALB2	rs1555461586 (A)	Frameshift deletion	Criteria provided, Multiple submitters, No conflicts	Hereditary cancer-predisposing syndrome; Familial cancer of breast
PALB2	rs1555461597 (G)	Frameshift deletion	Criteria provided, Multiple submitters, No conflicts	Hereditary cancer-predisposing syndrome; Familial cancer of breast
PALB2	rs2142433522 (G)	Frameshift deletion	Criteria provided, Multiple submitters, No conflicts	Hereditary cancer-predisposing syndrome; Familial cancer of breast
PALB2	rs1555461611 (GT)	Frameshift insertion	Criteria provided, Multiple submitters, No conflicts	Hereditary breast ovarian cancer syndrome; Hereditary cancer-predisposing syndrome
PALB2	rs1555461618 (TTA)	Frameshift insertion	Criteria provided, Multiple submitters, No conflicts	Hereditary breast ovarian cancer syndrome; Familial cancer of breast
PALB2	rs730881870 (C)	Frameshift deletion	Criteria provided, Multiple submitters, No conflicts	Hereditary breast ovarian cancer syndrome; Hereditary cancer-predisposing syndrome; Familial cancer of breast
PALB2	rs864622695 (C)	Stop-gain	Criteria provided, Multiple submitters, No conflicts	Hereditary cancer-predisposing syndrome; Familial cancer of breast
PALB2	rs864622695 (T)	Stop-gain	Criteria provided, Multiple submitters, No conflicts	Hereditary cancer-predisposing syndrome; Familial cancer of breast
PALB2	rs1060499830 (A)	Frameshift deletion	Criteria provided, Multiple submitters, No conflicts	Hereditary cancer-predisposing syndrome; Familial cancer of breast
PALB2	rs515726126 (TA)	Frameshift insertion	Criteria provided, Multiple submitters, No conflicts	Hereditary breast ovarian cancer syndrome; Fanconi anemia complementation group N; Pancreatic cancer, susceptibility to, 3; Hereditary cancer-predisposing syndrome; Familial cancer of breast
PALB2	rs180177092 (T)	Frameshift deletion	Criteria provided, Multiple submitters, No conflicts	Malignant tumor of breast; Fanconi anemia complementation group N; Pancreatic cancer, susceptibility to, 3; Hereditary cancer-predisposing syndrome; Familial cancer of breast
PALB2	rs180177091 (A)	Stop-gain	Criteria provided, Multiple submitters, No conflicts	Hereditary cancer-predisposing syndrome; Familial cancer of breast
PALB2	rs1567222476 (C)	Frameshift deletion	Criteria provided, Multiple submitters, No conflicts	Hereditary cancer-predisposing syndrome; Familial cancer of breast
PALB2	rs779278389 (A)	Stop-gain	Criteria provided, Multiple submitters, No conflicts	Hereditary cancer-predisposing syndrome; Familial cancer of breast
PALB2	rs876658192 (GA)	Frameshift insertion	Criteria provided, Multiple submitters, No conflicts	Hereditary cancer-predisposing syndrome; Familial cancer of breast
PALB2	rs1967027806 (GT)	Frameshift insertion	Criteria provided, Multiple submitters, No conflicts	Hereditary cancer-predisposing syndrome; Familial cancer of breast
PALB2	rs180177090 (A)	Frameshift deletion	Criteria provided, Multiple submitters, No conflicts	Hereditary cancer-predisposing syndrome; Familial cancer of breast; Breast and/or ovarian cancer
PALB2	rs1060502769 (A)	Frameshift deletion	Criteria provided, Multiple submitters, No conflicts	Malignant tumor of breast; Hereditary cancer-predisposing syndrome; Familial cancer of breast
PALB2	chr16:g.23635852C>CT	Frameshift insertion	Criteria provided, Multiple submitters, No conflicts	Familial cancer of breast
PALB2	rs730881905 (A)	Stop-gain	Criteria provided, Multiple submitters, No conflicts	Hereditary cancer-predisposing syndrome; Familial cancer of breast
PALB2	rs1327399690 (A)	Stop-gain	Criteria provided, Multiple submitters, No conflicts	Hereditary cancer-predisposing syndrome; Familial cancer of breast
PALB2	rs587782531 (TA)	Stop-gain	Criteria provided, Multiple submitters, No conflicts	Malignant tumor of breast; Hereditary cancer-predisposing syndrome; Familial cancer of breast
PALB2	rs876659328 (C)	Frameshift deletion	Criteria provided, Multiple submitters, No conflicts	Hereditary cancer-predisposing syndrome; Familial cancer of breast
PALB2	rs1567222580 (G)	Frameshift deletion	Criteria provided, Multiple submitters, No conflicts	Hereditary cancer-predisposing syndrome
PALB2	rs587781697 (C)	Frameshift deletion	Criteria provided, Multiple submitters, No conflicts	Malignant tumor of breast; Hereditary cancer-predisposing syndrome; Familial cancer of breast; Breast and/or ovarian cancer
PALB2	rs1555461693 (A)	Stop-gain	Criteria provided, Multiple submitters, No conflicts	Breast neoplasm; Familial cancer of breast
PALB2	rs1555461695 (T)	Frameshift deletion	Criteria provided, Multiple submitters, No conflicts	Hereditary cancer-predisposing syndrome; Familial cancer of breast
PALB2	rs1555461704 (T)	Frameshift deletion	Criteria provided, Multiple submitters, No conflicts	Familial cancer of breast
PALB2	rs886041220 (CT)	Frameshift insertion	Criteria provided, Multiple submitters, No conflicts	Hereditary cancer-predisposing syndrome; Familial cancer of breast
PALB2	rs587782081 (T)	Stop-gain	Criteria provided, Multiple submitters, No conflicts	Fanconi anemia complementation group N; Pancreatic cancer, susceptibility to, 3; Hereditary cancer-predisposing syndrome; Familial cancer of breast
PALB2	chr16:g.23635988A>AT	Frameshift insertion	Criteria provided, Multiple submitters, No conflicts	Breast carcinoma; Hereditary cancer-predisposing syndrome; Familial cancer of breast
PALB2	rs1064795953 (A)	Frameshift deletion	Criteria provided, Multiple submitters, No conflicts	Familial cancer of breast
PALB2	rs886039614 (A)	Frameshift deletion	Criteria provided, Multiple submitters, No conflicts	Hereditary cancer-predisposing syndrome; Familial cancer of breast
PALB2	rs864622280 (A)	Stop-gain	Criteria provided, Multiple submitters, No conflicts	Hereditary cancer-predisposing syndrome; Familial cancer of breast
PALB2	chr16:g.23636007TC>AAAGGAACTA	Stop-gain	Criteria provided, Multiple submitters, No conflicts	Hereditary cancer-predisposing syndrome; Familial cancer of breast
PALB2	rs1567222725 (T)	Frameshift deletion	Criteria provided, Multiple submitters, No conflicts	Hereditary cancer-predisposing syndrome; Familial cancer of breast
PALB2	rs1597098996 (TTG)	Frameshift insertion	Criteria provided, Multiple submitters, No conflicts	Hereditary cancer-predisposing syndrome; Familial cancer of breast
PALB2	rs1555461765 (C)	Frameshift deletion	Criteria provided, Multiple submitters, No conflicts	Malignant tumor of breast; Hereditary cancer-predisposing syndrome; Familial cancer of breast
PALB2	rs876660719 (A)	Frameshift deletion	Criteria provided, Multiple submitters, No conflicts	Hereditary cancer-predisposing syndrome; Familial cancer of breast
PALB2	rs515726123 (A)	Frameshift deletion	Criteria provided, Multiple submitters, No conflicts	Breast carcinoma; Carcinoma of pancreas; Malignant tumor of breast; Fanconi anemia complementation group N; Pancreatic cancer, susceptibility to, 3; Hereditary cancer-predisposing syndrome; Familial cancer of breast; Breast cancer, susceptibility to; Breast and/or ovarian cancer; PALB2-Related Disorders
PALB2	rs515726122 (C)	Stop-gain	Criteria provided, Multiple submitters, No conflicts	Hereditary cancer-predisposing syndrome
PALB2	rs1555461777 (GA)	Frameshift insertion	Criteria provided, Multiple submitters, No conflicts	Familial cancer of breast
PALB2	rs515726122 (T)	Stop-gain	Criteria provided, Multiple submitters, No conflicts	Hereditary cancer-predisposing syndrome; Familial cancer of breast
PALB2	rs745533713 (G)	Frameshift deletion	Criteria provided, Multiple submitters, No conflicts	Pancreatic cancer, susceptibility to, 3; Hereditary cancer-predisposing syndrome; Familial cancer of breast
PALB2	rs1597099149 (G)	Frameshift deletion	Criteria provided, Multiple submitters, No conflicts	Hereditary cancer-predisposing syndrome; Familial cancer of breast
PALB2	rs1555461788 (A)	Stop-gain	Criteria provided, Multiple submitters, No conflicts	Familial cancer of breast
PALB2	rs879254197 (A)	Stop-gain	Criteria provided, Multiple submitters, No conflicts	Familial cancer of breast
PALB2	rs876659405 (A)	Frameshift deletion	Criteria provided, Multiple submitters, No conflicts	Hereditary cancer-predisposing syndrome; Familial cancer of breast
PALB2	rs1555461790 (CTCTTCTGCTGCTTCTT)	Frameshift insertion	Criteria provided, Multiple submitters, No conflicts	Hereditary cancer-predisposing syndrome; Familial cancer of breast
PALB2	rs587776407 (A)	Stop-gain	Criteria provided, Multiple submitters, No conflicts	Hereditary cancer-predisposing syndrome; Familial cancer of breast
PALB2	rs1555461796 (T)	Frameshift deletion	Criteria provided, Multiple submitters, No conflicts	Hereditary cancer-predisposing syndrome; Familial cancer of breast
PALB2	rs587782005 (A)	Stop-gain	Criteria provided, Multiple submitters, No conflicts	Malignant tumor of breast; Hereditary cancer-predisposing syndrome; Familial cancer of breast; Breast cancer, susceptibility to
PALB2	chr16:g.23636126C>CT	Frameshift insertion	Criteria provided, Multiple submitters, No conflicts	Hereditary cancer-predisposing syndrome; Familial cancer of breast
PALB2	rs1567222943 (C)	Stop-gain	Criteria provided, Multiple submitters, No conflicts	Hereditary cancer-predisposing syndrome; Familial cancer of breast
PALB2	rs180177085 (G)	Frameshift deletion	Criteria provided, Multiple submitters, No conflicts	Fanconi anemia complementation group N; Hereditary cancer-predisposing syndrome; Familial cancer of breast
PALB2	rs1060502760 (T)	Frameshift deletion	Criteria provided, Multiple submitters, No conflicts	Hereditary cancer-predisposing syndrome; Familial cancer of breast
PALB2	rs876660465 (T)	Stop-gain	Criteria provided, Multiple submitters, No conflicts	Hereditary cancer-predisposing syndrome; Familial cancer of breast
PALB2	rs1597099523 (A)	Stop-gain	Criteria provided, Multiple submitters, No conflicts	Hereditary cancer-predisposing syndrome; Familial cancer of breast
PALB2	rs2142445986 (A)	Frameshift deletion	Criteria provided, Multiple submitters, No conflicts	Hereditary cancer-predisposing syndrome; Familial cancer of breast
PALB2	rs180177084 (C)	Frameshift deletion	Criteria provided, Multiple submitters, No conflicts	Colorectal cancer; Hereditary cancer-predisposing syndrome; Familial cancer of breast; Breast and/or ovarian cancer
PALB2	rs1555461870 (C)	Frameshift deletion	Criteria provided, Multiple submitters, No conflicts	Hereditary breast ovarian cancer syndrome; Familial cancer of breast
PALB2	rs1064795640 (A)	Frameshift deletion	Criteria provided, Multiple submitters, No conflicts	Hereditary cancer-predisposing syndrome; Familial cancer of breast
PALB2	rs587782443 (A)	Frameshift deletion	Criteria provided, Multiple submitters, No conflicts	Fanconi anemia complementation group N; Pancreatic cancer, susceptibility to, 3; BAP1-related tumor predisposition syndrome; Hereditary cancer-predisposing syndrome; Familial cancer of breast; Breast cancer, susceptibility to
PALB2	rs1555461875 (A)	Stop-gain	Criteria provided, Multiple submitters, No conflicts	Hereditary cancer-predisposing syndrome; Familial cancer of breast
PALB2	rs1597099910 (T)	Splicing	Criteria provided, Multiple submitters, No conflicts	Hereditary cancer-predisposing syndrome; Familial cancer of breast
PALB2	rs730881879 (C)	Splicing	Criteria provided, Multiple submitters, No conflicts	Fanconi anemia complementation group N; Pancreatic cancer, susceptibility to, 3; Hereditary cancer-predisposing syndrome; Familial cancer of breast
PALB2	rs1555462026 (A)	Splicing	Criteria provided, Multiple submitters, No conflicts	Familial cancer of breast
PALB2	rs1555462031 (G)	Frameshift deletion	Criteria provided, Multiple submitters, No conflicts	Hereditary cancer-predisposing syndrome
PALB2	rs180177083 (A)	Stop-gain	Criteria provided, Multiple submitters, No conflicts	Hereditary breast ovarian cancer syndrome; Hereditary cancer-predisposing syndrome; Familial cancer of breast; Breast and/or ovarian cancer
PALB2	chr16:g.23637875AT>A	Frameshift deletion	Criteria provided, Multiple submitters, No conflicts	Hereditary cancer-predisposing syndrome; Familial cancer of breast
PALB2	rs886039747 (A)	Stop-gain	Criteria provided, Multiple submitters, No conflicts	Hereditary cancer-predisposing syndrome; Familial cancer of breast
PALB2	rs180177143 (G)	Frameshift deletion	Criteria provided, Multiple submitters, No conflicts	Hereditary breast ovarian cancer syndrome; Colorectal cancer; Fanconi anemia complementation group N; Pancreatic cancer, susceptibility to, 3; Hereditary cancer-predisposing syndrome; Familial cancer of breast; Breast and/or ovarian cancer
PALB2	rs587776406 (C)	Frameshift deletion	Criteria provided, Multiple submitters, No conflicts	Hereditary cancer-predisposing syndrome; Familial cancer of breast
PALB2	rs2142457035 (T)	Frameshift deletion	Criteria provided, Multiple submitters, No conflicts	Hereditary cancer-predisposing syndrome; Familial cancer of breast
PALB2	rs876659319 (A)	Stop-gain	Criteria provided, Multiple submitters, No conflicts	Hereditary cancer-predisposing syndrome; Familial cancer of breast
PALB2	rs757369748 (A)	Stop-gain	Criteria provided, Multiple submitters, No conflicts	Fanconi anemia complementation group N; Pancreatic cancer, susceptibility to, 3; Hereditary cancer-predisposing syndrome; Familial cancer of breast
PALB2	rs864622498 (GT)	Frameshift insertion	Criteria provided, Multiple submitters, No conflicts	Fanconi anemia complementation group N; Pancreatic cancer, susceptibility to, 3; Hereditary cancer-predisposing syndrome; Familial cancer of breast
PALB2	rs878855122 (A)	Stop-gain	Criteria provided, Multiple submitters, No conflicts	Malignant tumor of breast; Lung cancer; Fanconi anemia complementation group N; Pancreatic cancer, susceptibility to, 3; Hereditary cancer-predisposing syndrome; Familial cancer of breast
PALB2	rs1597101885 (C)	Frameshift deletion	Criteria provided, Multiple submitters, No conflicts	Familial cancer of breast
PALB2	rs1248579792 (A)	Stop-gain	Criteria provided, Multiple submitters, No conflicts	Hereditary cancer-predisposing syndrome; Familial cancer of breast
PALB2	rs180177142 (T)	Frameshift deletion	Criteria provided, Multiple submitters, No conflicts	Hereditary cancer-predisposing syndrome; Familial cancer of breast
PALB2	rs769240800 (C)	Stop-gain	Criteria provided, Multiple submitters, No conflicts	Hereditary cancer-predisposing syndrome; Familial cancer of breast
PALB2	rs515726118 (A)	Splicing	Criteria provided, Multiple submitters, No conflicts	Familial cancer of breast
PALB2	rs730881884 (A)	Stop-gain	Criteria provided, Multiple submitters, No conflicts	Hereditary cancer-predisposing syndrome; Familial cancer of breast
PALB2	rs373287455 (A)	Stop-gain	Criteria provided, Multiple submitters, No conflicts	Hereditary cancer-predisposing syndrome; Familial cancer of breast
PALB2	rs876659063 (C)	Frameshift deletion	Criteria provided, Multiple submitters, No conflicts	Hereditary cancer-predisposing syndrome; Familial cancer of breast
PALB2	rs879254062 (GA)	Frameshift insertion	Criteria provided, Multiple submitters, No conflicts	Hereditary cancer-predisposing syndrome; Familial cancer of breast
PALB2	rs878855123 (A)	Stop-gain	Criteria provided, Multiple submitters, No conflicts	Hereditary cancer-predisposing syndrome; Familial cancer of breast
BRCA2	rs1555280053 (G)	Splicing	Criteria provided, Multiple submitters, No conflicts	Hereditary breast ovarian cancer syndrome; Breast-ovarian cancer, familial, susceptibility to, 2
BRCA2	rs80358547 (A)	Start-loss	Criteria provided, Multiple submitters, No conflicts	Hereditary breast ovarian cancer syndrome
BRCA2	rs80358547 (C)	Start-loss	Criteria provided, Multiple submitters, No conflicts	Hereditary breast ovarian cancer syndrome; Breast-ovarian cancer, familial, susceptibility to, 2; Hereditary cancer-predisposing syndrome
BRCA2	rs80358547 (G)	Start-loss	Criteria provided, Multiple submitters, No conflicts	Hereditary breast ovarian cancer syndrome; Breast-ovarian cancer, familial, susceptibility to, 2; Hereditary cancer-predisposing syndrome
BRCA2	rs80359418 (T)	Start-loss	Criteria provided, Multiple submitters, No conflicts	Hereditary breast ovarian cancer syndrome; Breast-ovarian cancer, familial, susceptibility to, 2; Hereditary cancer-predisposing syndrome; Familial cancer of breast
BRCA2	rs80358650 (A)	Start-loss	Reviewed by expert panel	Hereditary breast ovarian cancer syndrome; Breast-ovarian cancer, familial, susceptibility to, 2; Hereditary cancer-predisposing syndrome; Familial cancer of breast; Breast and/or ovarian cancer
BRCA2	rs397507820 (G)	Frameshift deletion	Reviewed by expert panel	Breast-ovarian cancer, familial, susceptibility to, 2
BRCA2	rs397507571 (T)	Stop-gain	Reviewed by expert panel	Hereditary breast ovarian cancer syndrome; Breast-ovarian cancer, familial, susceptibility to, 2; Hereditary cancer-predisposing syndrome; Breast and/or ovarian cancer
BRCA2	rs1064795072 (T)	Frameshift deletion	Reviewed by expert panel	Medulloblastoma; Malignant tumor of prostate; Wilms tumor 1; Fanconi anemia complementation group D1; Breast-ovarian cancer, familial, susceptibility to, 2; Glioma susceptibility 3; Pancreatic cancer, susceptibility to, 2; Hereditary cancer-predisposing syndrome; Familial cancer of breast
BRCA2	rs80359298 (C)	Frameshift deletion	Reviewed by expert panel	Hereditary breast ovarian cancer syndrome; Breast-ovarian cancer, familial, susceptibility to, 2; Hereditary cancer-predisposing syndrome
BRCA2	chr13:g.32316477AAG>A	Frameshift deletion	Reviewed by expert panel	Hereditary breast ovarian cancer syndrome; Breast-ovarian cancer, familial, susceptibility to, 2; Hereditary cancer-predisposing syndrome
BRCA2	rs80359343 (G)	Frameshift deletion	Reviewed by expert panel	Hereditary breast ovarian cancer syndrome; Malignant tumor of breast; Breast-ovarian cancer, familial, susceptibility to, 2; Hereditary cancer-predisposing syndrome; Breast and/or ovarian cancer
BRCA2	chr13:g.32316490A>AT	Stop-gain	Reviewed by expert panel	Hereditary breast ovarian cancer syndrome; Breast-ovarian cancer, familial, susceptibility to, 2; Hereditary cancer-predisposing syndrome; Breast and/or ovarian cancer
BRCA2	chr13:g.32316490AT>A	Frameshift deletion	Reviewed by expert panel	Hereditary breast ovarian cancer syndrome; Breast-ovarian cancer, familial, susceptibility to, 2; Hereditary cancer-predisposing syndrome; Familial cancer of breast
BRCA2	rs397507687 (T)	Stop-gain	Reviewed by expert panel	Breast-ovarian cancer, familial, susceptibility to, 2
BRCA2	rs80359400 (GT)	Frameshift insertion	Reviewed by expert panel	Hereditary breast ovarian cancer syndrome; Breast-ovarian cancer, familial, susceptibility to, 2
BRCA2	rs80358622 (T)	Stop-gain	Reviewed by expert panel	Hereditary breast ovarian cancer syndrome; Breast-ovarian cancer, familial, susceptibility to, 2; Hereditary cancer-predisposing syndrome
BRCA2	chr13:g.32316497GAAATTTTTAAGACACGCTGCAAC>G	Frameshift deletion	Criteria provided, Multiple submitters, No conflicts	Hereditary breast ovarian cancer syndrome; Hereditary cancer-predisposing syndrome
BRCA2	rs2138698372 (AT)	Stop-gain	Criteria provided, Multiple submitters, No conflicts	Hereditary breast ovarian cancer syndrome
BRCA2	rs886040552 (AG)	Frameshift insertion	Reviewed by expert panel	Breast-ovarian cancer, familial, susceptibility to, 2
BRCA2	rs80359483 (G)	Frameshift deletion	Reviewed by expert panel	Hereditary breast ovarian cancer syndrome; Malignant tumor of breast; Breast-ovarian cancer, familial, susceptibility to, 2; Hereditary cancer-predisposing syndrome; Familial cancer of breast
BRCA2	rs886040574 (G)	Frameshift deletion	Reviewed by expert panel	Hereditary breast ovarian cancer syndrome; Breast-ovarian cancer, familial, susceptibility to, 2
BRCA2	rs397507772 (CA)	Frameshift insertion	Reviewed by expert panel	Breast-ovarian cancer, familial, susceptibility to, 2
BRCA2	rs80359582 (C)	Frameshift deletion	Reviewed by expert panel	Breast-ovarian cancer, familial, susceptibility to, 2
BRCA2	rs886040931 (A)	Frameshift deletion	Criteria provided, Multiple submitters, No conflicts	Breast-ovarian cancer, familial, susceptibility to, 2; Hereditary cancer-predisposing syndrome
BRCA2	rs81002796 (A)	Splicing	Criteria provided, Multiple submitters, No conflicts	Hereditary breast ovarian cancer syndrome; Breast-ovarian cancer, familial, susceptibility to, 2; Hereditary cancer-predisposing syndrome
BRCA2	rs81002796 (C)	Splicing	Criteria provided, Multiple submitters, No conflicts	Breast neoplasm; Hereditary breast ovarian cancer syndrome; Breast-ovarian cancer, familial, susceptibility to, 2; Hereditary cancer-predisposing syndrome
BRCA2	rs81002796 (T)	Splicing	Reviewed by expert panel	Hereditary breast ovarian cancer syndrome; Breast-ovarian cancer, familial, susceptibility to, 2; Hereditary cancer-predisposing syndrome
BRCA2	rs81002885 (C)	Splicing	Criteria provided, Multiple submitters, No conflicts	Hereditary breast ovarian cancer syndrome; Breast-ovarian cancer, familial, susceptibility to, 2
BRCA2	rs81002885 (G)	Splicing	Criteria provided, Multiple submitters, No conflicts	Hereditary breast ovarian cancer syndrome; Hereditary cancer-predisposing syndrome
BRCA2	rs397507903 (A)	Stop-gain	Reviewed by expert panel	Hereditary breast ovarian cancer syndrome; Breast-ovarian cancer, familial, susceptibility to, 2; Hereditary cancer-predisposing syndrome
BRCA2	rs80359637 (A)	Stop-gain	Reviewed by expert panel	Breast-ovarian cancer, familial, susceptibility to, 2; Hereditary cancer-predisposing syndrome
BRCA2	rs397507902 (A)	Stop-gain	Reviewed by expert panel	Hereditary breast ovarian cancer syndrome; Breast-ovarian cancer, familial, susceptibility to, 2; Hereditary cancer-predisposing syndrome; Familial cancer of breast
BRCA2	rs397507902 (G)	Stop-gain	Reviewed by expert panel	Hereditary breast ovarian cancer syndrome; Breast-ovarian cancer, familial, susceptibility to, 2
BRCA2	rs80358961 (T)	Stop-gain	Reviewed by expert panel	Breast-ovarian cancer, familial, susceptibility to, 2
BRCA2	rs80359722 (C)	Frameshift deletion	Reviewed by expert panel	Hereditary breast ovarian cancer syndrome; Breast-ovarian cancer, familial, susceptibility to, 2
BRCA2	rs397508045 (A)	Stop-gain	Reviewed by expert panel	Medulloblastoma; Malignant tumor of prostate; Hereditary breast ovarian cancer syndrome; Wilms tumor 1; Fanconi anemia complementation group D1; Breast-ovarian cancer, familial, susceptibility to, 2; Glioma susceptibility 3; Pancreatic cancer, susceptibility to, 2; Hereditary cancer-predisposing syndrome; Familial cancer of breast
BRCA2	rs80359214 (A)	Stop-gain	Reviewed by expert panel	Hereditary breast ovarian cancer syndrome; Breast-ovarian cancer, familial, susceptibility to, 2
BRCA2	rs397508065 (T)	Stop-gain	Reviewed by expert panel	Hereditary breast ovarian cancer syndrome; Breast-ovarian cancer, familial, susceptibility to, 2
BRCA2	rs80358391 (T)	Stop-gain	Reviewed by expert panel	Medulloblastoma; Malignant tumor of prostate; Hereditary breast ovarian cancer syndrome; Wilms tumor 1; Fanconi anemia complementation group D1; Breast-ovarian cancer, familial, susceptibility to, 2; Glioma susceptibility 3; Pancreatic cancer, susceptibility to, 2; Hereditary cancer-predisposing syndrome; Familial cancer of breast
BRCA2	rs886040340 (AC)	Frameshift insertion	Reviewed by expert panel	Breast-ovarian cancer, familial, susceptibility to, 2
BRCA2	rs1555280340 (A)	Frameshift deletion	Reviewed by expert panel	Breast-ovarian cancer, familial, susceptibility to, 2; Hereditary cancer-predisposing syndrome
BRCA2	rs886040341 (A)	Frameshift deletion	Reviewed by expert panel	Breast-ovarian cancer, familial, susceptibility to, 2
BRCA2	rs80359262 (CT)	Frameshift insertion	Reviewed by expert panel	Breast-ovarian cancer, familial, susceptibility to, 2
BRCA2	rs886040344 (T)	Frameshift deletion	Reviewed by expert panel	Breast-ovarian cancer, familial, susceptibility to, 2
BRCA2	rs886040346 (A)	Stop-gain	Reviewed by expert panel	Breast-ovarian cancer, familial, susceptibility to, 2
BRCA2	rs886040346 (G)	Stop-gain	Reviewed by expert panel	Breast-ovarian cancer, familial, susceptibility to, 2
BRCA2	rs397507573 (A)	Frameshift deletion	Reviewed by expert panel	Hereditary breast ovarian cancer syndrome; Breast-ovarian cancer, familial, susceptibility to, 2; Hereditary cancer-predisposing syndrome
BRCA2	rs886038047 (T)	Frameshift deletion	Reviewed by expert panel	Breast-ovarian cancer, familial, susceptibility to, 2
BRCA2	rs483353112 (CCTATAATT)	Frameshift insertion	Reviewed by expert panel	Hereditary breast ovarian cancer syndrome; Breast-ovarian cancer, familial, susceptibility to, 2; Hereditary cancer-predisposing syndrome
BRCA2	rs886040353 (A)	Stop-gain	Reviewed by expert panel	Breast-ovarian cancer, familial, susceptibility to, 2
BRCA2	rs80359275 (T)	Frameshift deletion	Reviewed by expert panel	Hereditary breast ovarian cancer syndrome; Breast-ovarian cancer, familial, susceptibility to, 2
BRCA2	rs886040354 (T)	Frameshift deletion	Reviewed by expert panel	Breast-ovarian cancer, familial, susceptibility to, 2
BRCA2	rs397507581 (T)	Stop-gain	Reviewed by expert panel	Breast-ovarian cancer, familial, susceptibility to, 2; Familial cancer of breast
BRCA2	rs2072285588 (A)	Frameshift deletion	Criteria provided, Multiple submitters, No conflicts	Hereditary breast ovarian cancer syndrome; Hereditary cancer-predisposing syndrome
BRCA2	rs864622434 (G)	Frameshift deletion	Reviewed by expert panel	Hereditary breast ovarian cancer syndrome; Breast-ovarian cancer, familial, susceptibility to, 2; Hereditary cancer-predisposing syndrome
BRCA2	rs80358435 (T)	Stop-gain	Reviewed by expert panel	Medulloblastoma; Malignant tumor of prostate; Hereditary breast ovarian cancer syndrome; Malignant tumor of breast; Wilms tumor 1; Fanconi anemia complementation group D1; Breast-ovarian cancer, familial, susceptibility to, 2; Glioma susceptibility 3; Pancreatic cancer, susceptibility to, 2; Hereditary cancer-predisposing syndrome; Familial cancer of breast
BRCA2	rs80359287 (T)	Frameshift deletion	Reviewed by expert panel	Breast-ovarian cancer, familial, susceptibility to, 2; Hereditary cancer-predisposing syndrome
BRCA2	chr13:g.32319165T>TA	Frameshift insertion	Criteria provided, Multiple submitters, No conflicts	Hereditary breast ovarian cancer syndrome
BRCA2	chr13:g.32319165TA>T	Frameshift deletion	Reviewed by expert panel	Breast neoplasm; Breast-ovarian cancer, familial, susceptibility to, 2; Hereditary cancer-predisposing syndrome
BRCA2	rs878853297 (T)	Frameshift deletion	Reviewed by expert panel	Hereditary breast ovarian cancer syndrome; Breast-ovarian cancer, familial, susceptibility to, 2; Hereditary cancer-predisposing syndrome
BRCA2	rs1064794059 (A)	Frameshift deletion	Reviewed by expert panel	Breast-ovarian cancer, familial, susceptibility to, 2
BRCA2	rs80359299 (TA)	Stop-gain	Reviewed by expert panel	Hereditary breast ovarian cancer syndrome; Breast-ovarian cancer, familial, susceptibility to, 2
BRCA2	rs1555280367 (A)	Stop-gain	Reviewed by expert panel	Hereditary breast ovarian cancer syndrome; Breast-ovarian cancer, familial, susceptibility to, 2
BRCA2	rs201523522 (A)	Stop-gain	Reviewed by expert panel	Breast-ovarian cancer, familial, susceptibility to, 2; Hereditary cancer-predisposing syndrome
BRCA2	rs201523522 (G)	Stop-gain	Reviewed by expert panel	Hereditary breast ovarian cancer syndrome; Breast-ovarian cancer, familial, susceptibility to, 2; Hereditary cancer-predisposing syndrome
BRCA2	rs397507603 (T)	Stop-gain	Reviewed by expert panel	Hereditary breast ovarian cancer syndrome; Breast-ovarian cancer, familial, susceptibility to, 2; Familial cancer of breast
BRCA2	rs876660504 (A)	Frameshift deletion	Reviewed by expert panel	Breast-ovarian cancer, familial, susceptibility to, 2; Hereditary cancer-predisposing syndrome
BRCA2	rs398122733 (A)	Frameshift deletion	Reviewed by expert panel	Breast-ovarian cancer, familial, susceptibility to, 2
BRCA2	rs397507617 (T)	Stop-gain	Reviewed by expert panel	Hereditary breast ovarian cancer syndrome; Breast-ovarian cancer, familial, susceptibility to, 2; Hereditary cancer-predisposing syndrome
BRCA2	rs886040400 (GGA)	Frameshift insertion	Reviewed by expert panel	Breast-ovarian cancer, familial, susceptibility to, 2
BRCA2	chr13:g.32319210G>GA	Frameshift insertion	Reviewed by expert panel	Breast-ovarian cancer, familial, susceptibility to, 2
BRCA2	rs80359320 (G)	Frameshift deletion	Reviewed by expert panel	Hereditary breast ovarian cancer syndrome; Breast-ovarian cancer, familial, susceptibility to, 2
BRCA2	rs1064792960 (G)	Frameshift deletion	Reviewed by expert panel	Hereditary breast ovarian cancer syndrome; Breast-ovarian cancer, familial, susceptibility to, 2
BRCA2	rs886040406 (TA)	Stop-gain	Reviewed by expert panel	Breast-ovarian cancer, familial, susceptibility to, 2
BRCA2	rs398122741 (T)	Stop-gain	Reviewed by expert panel	Hereditary breast ovarian cancer syndrome; Breast-ovarian cancer, familial, susceptibility to, 2; Hereditary cancer-predisposing syndrome
BRCA2	rs1064793061 (C)	Frameshift deletion	Reviewed by expert panel	Hereditary breast ovarian cancer syndrome; Breast-ovarian cancer, familial, susceptibility to, 2
BRCA2	rs1555280388 (GA)	Frameshift insertion	Reviewed by expert panel	Breast-ovarian cancer, familial, susceptibility to, 2
BRCA2	rs886040414 (CA)	Frameshift insertion	Reviewed by expert panel	Breast-ovarian cancer, familial, susceptibility to, 2
BRCA2	rs80358498 (G)	Stop-gain	Reviewed by expert panel	Breast-ovarian cancer, familial, susceptibility to, 2
BRCA2	chr13:g.32319252C>CA	Frameshift insertion	Reviewed by expert panel	Breast-ovarian cancer, familial, susceptibility to, 2; Familial cancer of breast
BRCA2	rs397507630 (C)	Frameshift deletion	Reviewed by expert panel	Malignant tumor of breast; Breast-ovarian cancer, familial, susceptibility to, 2
BRCA2	rs397507628 (T)	Stop-gain	Reviewed by expert panel	Hereditary breast ovarian cancer syndrome; Breast-ovarian cancer, familial, susceptibility to, 2
BRCA2	rs886040429 (A)	Frameshift deletion	Reviewed by expert panel	Breast-ovarian cancer, familial, susceptibility to, 2
BRCA2	rs886040428 (T)	Stop-gain	Reviewed by expert panel	Hereditary breast ovarian cancer syndrome; Breast-ovarian cancer, familial, susceptibility to, 2; Hereditary cancer-predisposing syndrome
BRCA2	rs886040432 (G)	Frameshift deletion	Reviewed by expert panel	Breast-ovarian cancer, familial, susceptibility to, 2
BRCA2	rs80358515 (T)	Stop-gain	Reviewed by expert panel	Hereditary breast ovarian cancer syndrome; Breast-ovarian cancer, familial, susceptibility to, 2; Hereditary cancer-predisposing syndrome
BRCA2	rs276174825 (A)	Frameshift deletion	Reviewed by expert panel	Hereditary breast ovarian cancer syndrome; Breast-ovarian cancer, familial, susceptibility to, 1; Breast-ovarian cancer, familial, susceptibility to, 2; Hereditary cancer-predisposing syndrome
BRCA2	rs80359339 (C)	Frameshift deletion	Reviewed by expert panel	Hereditary breast ovarian cancer syndrome; Breast-ovarian cancer, familial, susceptibility to, 2
BRCA2	rs80359341 (G)	Frameshift deletion	Reviewed by expert panel	Breast-ovarian cancer, familial, susceptibility to, 2
BRCA2	rs1064795043 (C)	Frameshift deletion	Reviewed by expert panel	Breast-ovarian cancer, familial, susceptibility to, 2
BRCA2	rs886040441 (G)	Frameshift deletion	Reviewed by expert panel	Breast-ovarian cancer, familial, susceptibility to, 2; Hereditary cancer-predisposing syndrome
BRCA2	rs145988146 (A)	Stop-gain	Reviewed by expert panel	Breast-ovarian cancer, familial, susceptibility to, 2
BRCA2	rs145988146 (G)	Stop-gain	Reviewed by expert panel	Hereditary breast ovarian cancer syndrome; Breast-ovarian cancer, familial, susceptibility to, 2
BRCA2	rs80359345 (CA)	Frameshift insertion	Reviewed by expert panel	Hereditary breast ovarian cancer syndrome; Breast-ovarian cancer, familial, susceptibility to, 2; Hereditary cancer-predisposing syndrome
BRCA2	rs80358529 (T)	Stop-gain	Reviewed by expert panel	Breast neoplasm; Hereditary breast ovarian cancer syndrome; Breast-ovarian cancer, familial, susceptibility to, 2; Hereditary cancer-predisposing syndrome
BRCA2	rs1555280427 (ACCAT)	Frameshift insertion	Reviewed by expert panel	Breast-ovarian cancer, familial, susceptibility to, 2
BRCA2	chr13:g.32319286TCTCCTGTAAAAGAATTAGATAAATTCAAATTAGACTTAGGTAAGTAATGCAATATGGTAGACTGGGGAGAACTACAAACTAGGAATTTAGGCAAACCTGTGTTAAAATCTTAGCTCATTCATTAATTGTGTCATGCTGGGCAAATCAGTCTCTCTGGCCTCTTTTTCCTCACTCGAAAAATGGAGACGATGAAAATAATGTCTCATAGGTTTGGATTAAATTAAATAATGTAGGTACTTAGTAAATGTTCTCTTTCATCCCTCCTTTGATAAATTTGCCAACTGAGATTTGCTGAATTACGTCTTTCTTATGCCAAAAAAACCTAGGACTTGTTTTGATGTTAATTAAACTAAACTATATTTCTGCAAGCTATCACAGAGGA…	Stop-gain	Reviewed by expert panel	Breast-ovarian cancer, familial, susceptibility to, 2
BRCA2	rs397507646 (T)	Stop-gain	Reviewed by expert panel	Hereditary breast ovarian cancer syndrome; Breast-ovarian cancer, familial, susceptibility to, 2; Hereditary cancer-predisposing syndrome
BRCA2	rs1085308035 (G)	Stop-gain	Reviewed by expert panel	Breast-ovarian cancer, familial, susceptibility to, 2
BRCA2	rs80358546 (T)	Stop-gain	Reviewed by expert panel	Hereditary breast ovarian cancer syndrome; Breast-ovarian cancer, familial, susceptibility to, 1; Breast-ovarian cancer, familial, susceptibility to, 2
BRCA2	chr13:g.32319312C>CA	Frameshift insertion	Reviewed by expert panel	Breast-ovarian cancer, familial, susceptibility to, 2
BRCA2	chr13:g.32319315A>AT	Frameshift insertion	Criteria provided, Multiple submitters, No conflicts	Hereditary breast ovarian cancer syndrome; Breast-ovarian cancer, familial, susceptibility to, 2
BRCA2	rs1057517572 (A)	Stop-gain	Criteria provided, Multiple submitters, No conflicts	Hereditary breast ovarian cancer syndrome; Hereditary cancer-predisposing syndrome
BRCA2	rs1593882934 (C)	Stop-gain	Criteria provided, Multiple submitters, No conflicts	Hereditary breast ovarian cancer syndrome
BRCA2	rs2138705929 (C)	Frameshift deletion	Criteria provided, Multiple submitters, No conflicts	Hereditary breast ovarian cancer syndrome; Hereditary cancer-predisposing syndrome
BRCA2	rs80358561 (G)	Stop-gain	Reviewed by expert panel	Hereditary breast ovarian cancer syndrome; Breast-ovarian cancer, familial, susceptibility to, 2; Hereditary cancer-predisposing syndrome; Breast and/or ovarian cancer
BRCA2	rs397507303 (A)	Splicing	Criteria provided, Multiple submitters, No conflicts	Hereditary breast ovarian cancer syndrome; Breast-ovarian cancer, familial, susceptibility to, 2; Hereditary cancer-predisposing syndrome
BRCA2	rs397507303 (T)	Splicing	Reviewed by expert panel	Breast-ovarian cancer, familial, susceptibility to, 2; Hereditary cancer-predisposing syndrome
BRCA2	rs81002805 (C)	Splicing	Reviewed by expert panel	Hereditary breast ovarian cancer syndrome; Breast-ovarian cancer, familial, susceptibility to, 2; Hereditary cancer-predisposing syndrome
BRCA2	rs878853568 (C)	Frameshift deletion	Reviewed by expert panel	Hereditary breast ovarian cancer syndrome; Breast-ovarian cancer, familial, susceptibility to, 2; Hereditary cancer-predisposing syndrome
BRCA2	rs1555280845 (AT)	Stop-gain	Reviewed by expert panel	Hereditary breast ovarian cancer syndrome; Breast-ovarian cancer, familial, susceptibility to, 2; Hereditary cancer-predisposing syndrome
BRCA2	rs1064794115 (G)	Frameshift deletion	Reviewed by expert panel	Hereditary breast ovarian cancer syndrome; Breast-ovarian cancer, familial, susceptibility to, 2
BRCA2	rs397507680 (G)	Frameshift deletion	Reviewed by expert panel	Hereditary breast ovarian cancer syndrome; Breast-ovarian cancer, familial, susceptibility to, 2; Familial cancer of breast
BRCA2	rs397507681 (T)	Frameshift deletion	Reviewed by expert panel	Hereditary breast ovarian cancer syndrome; Breast-ovarian cancer, familial, susceptibility to, 2; Hereditary cancer-predisposing syndrome
BRCA2	rs886040488 (A)	Frameshift deletion	Reviewed by expert panel	Breast-ovarian cancer, familial, susceptibility to, 2
BRCA2	rs886040490 (A)	Frameshift deletion	Reviewed by expert panel	Breast-ovarian cancer, familial, susceptibility to, 2
BRCA2	rs879255321 (CA)	Frameshift insertion	Reviewed by expert panel	Breast-ovarian cancer, familial, susceptibility to, 2
BRCA2	rs1555280859 (T)	Stop-gain	Criteria provided, Multiple submitters, No conflicts	Hereditary breast ovarian cancer syndrome; Hereditary cancer-predisposing syndrome
BRCA2	rs2072334992 (G)	Frameshift deletion	Criteria provided, Multiple submitters, No conflicts	Hereditary breast ovarian cancer syndrome; Hereditary cancer-predisposing syndrome
BRCA2	rs397507318 (G)	Frameshift deletion	Reviewed by expert panel	Hereditary breast ovarian cancer syndrome; Breast-ovarian cancer, familial, susceptibility to, 2
BRCA2	rs397507320 (A)	Stop-gain	Reviewed by expert panel	Hereditary breast ovarian cancer syndrome; Breast-ovarian cancer, familial, susceptibility to, 2
BRCA2	rs1566218217 (TCTAAATTC)	Stop-gain	Criteria provided, Multiple submitters, No conflicts	Hereditary breast ovarian cancer syndrome; Hereditary cancer-predisposing syndrome
BRCA2	rs80359425 (T)	Frameshift deletion	Reviewed by expert panel	Hereditary breast ovarian cancer syndrome; Breast-ovarian cancer, familial, susceptibility to, 2; Hereditary cancer-predisposing syndrome
BRCA2	rs876658850 (T)	Stop-gain	Reviewed by expert panel	Hereditary breast ovarian cancer syndrome; Breast-ovarian cancer, familial, susceptibility to, 2; Hereditary cancer-predisposing syndrome
BRCA2	rs80359427 (T)	Frameshift deletion	Reviewed by expert panel	Breast-ovarian cancer, familial, susceptibility to, 2
BRCA2	rs886038050 (A)	Frameshift deletion	Reviewed by expert panel	Breast-ovarian cancer, familial, susceptibility to, 2
BRCA2	rs886040925 (T)	Frameshift deletion	Criteria provided, Multiple submitters, No conflicts	Breast-ovarian cancer, familial, susceptibility to, 2; Hereditary cancer-predisposing syndrome
BRCA2	rs398122779 (G)	Splicing	Criteria provided, Multiple submitters, No conflicts	Hereditary breast ovarian cancer syndrome; Malignant tumor of breast; Breast-ovarian cancer, familial, susceptibility to, 2; Hereditary cancer-predisposing syndrome
BRCA2	chr13:g.32326101T>TC	Frameshift insertion	Reviewed by expert panel	Breast-ovarian cancer, familial, susceptibility to, 2
BRCA2	rs587781945 (C)	Frameshift deletion	Reviewed by expert panel	Hereditary breast ovarian cancer syndrome; Breast-ovarian cancer, familial, susceptibility to, 2; Hereditary cancer-predisposing syndrome
BRCA2	rs886040523 (T)	Frameshift deletion	Reviewed by expert panel	Breast-ovarian cancer, familial, susceptibility to, 2
BRCA2	rs397507716 (T)	Frameshift deletion	Reviewed by expert panel	Breast-ovarian cancer, familial, susceptibility to, 2
BRCA2	rs397507717 (T)	Stop-gain	Reviewed by expert panel	Hereditary breast ovarian cancer syndrome; Breast-ovarian cancer, familial, susceptibility to, 2
BRCA2	rs886040529 (C)	Frameshift deletion	Reviewed by expert panel	Breast-ovarian cancer, familial, susceptibility to, 2
BRCA2	rs876659317 (ATG)	Stop-gain	Reviewed by expert panel	Breast-ovarian cancer, familial, susceptibility to, 2; Hereditary cancer-predisposing syndrome
BRCA2	rs2072343917 (GT)	Frameshift insertion	Criteria provided, Multiple submitters, No conflicts	Hereditary breast ovarian cancer syndrome; Hereditary cancer-predisposing syndrome
BRCA2	rs80359459 (C)	Stop-gain	Reviewed by expert panel	Rhabdomyosarcoma; Hereditary breast ovarian cancer syndrome; Fanconi anemia complementation group D1; Breast-ovarian cancer, familial, susceptibility to, 2; Hereditary cancer-predisposing syndrome; Breast and/or ovarian cancer
BRCA2	rs886040542 (A)	Stop-gain	Reviewed by expert panel	Hereditary breast ovarian cancer syndrome; Breast-ovarian cancer, familial, susceptibility to, 2; Hereditary cancer-predisposing syndrome
BRCA2	rs397507735 (A)	Frameshift deletion	Reviewed by expert panel	Breast-ovarian cancer, familial, susceptibility to, 2; Familial cancer of breast
BRCA2	rs1555280954 (AT)	Stop-gain	Reviewed by expert panel	Breast-ovarian cancer, familial, susceptibility to, 2
BRCA2	rs1555280955 (AT)	Stop-gain	Reviewed by expert panel	Hereditary breast ovarian cancer syndrome; Breast-ovarian cancer, familial, susceptibility to, 2; Hereditary cancer-predisposing syndrome
BRCA2	chr13:g.32326143T>TA	Frameshift insertion	Reviewed by expert panel	Breast-ovarian cancer, familial, susceptibility to, 2; Familial cancer of breast
BRCA2	rs886040544 (T)	Frameshift deletion	Reviewed by expert panel	Breast-ovarian cancer, familial, susceptibility to, 2
BRCA2	rs397507739 (T)	Frameshift deletion	Reviewed by expert panel	Hereditary breast ovarian cancer syndrome; Breast-ovarian cancer, familial, susceptibility to, 2; Hereditary cancer-predisposing syndrome
BRCA2	rs80359463 (T)	Frameshift deletion	Reviewed by expert panel	Hereditary breast ovarian cancer syndrome; Breast-ovarian cancer, familial, susceptibility to, 2; Hereditary cancer-predisposing syndrome
BRCA2	rs886040543 (AT)	Frameshift insertion	Reviewed by expert panel	Breast-ovarian cancer, familial, susceptibility to, 2
BRCA2	rs1593886887 (T)	Stop-gain	Criteria provided, Multiple submitters, No conflicts	Breast-ovarian cancer, familial, susceptibility to, 2
BRCA2	rs1060502395 (A)	Frameshift deletion	Reviewed by expert panel	Hereditary breast ovarian cancer syndrome; Breast-ovarian cancer, familial, susceptibility to, 2; Hereditary cancer-predisposing syndrome
BRCA2	rs886040546 (GA)	Frameshift insertion	Reviewed by expert panel	Breast-ovarian cancer, familial, susceptibility to, 2
BRCA2	rs80358701 (A)	Stop-gain	Reviewed by expert panel	Hereditary breast ovarian cancer syndrome; Breast-ovarian cancer, familial, susceptibility to, 2
BRCA2	rs80358701 (G)	Stop-gain	Criteria provided, Multiple submitters, No conflicts	Hereditary cancer-predisposing syndrome
BRCA2	rs81002797 (A)	Splicing	Reviewed by expert panel	Hereditary breast ovarian cancer syndrome; Breast-ovarian cancer, familial, susceptibility to, 2; Hereditary cancer-predisposing syndrome
BRCA2	rs81002797 (T)	Splicing	Reviewed by expert panel	Hereditary breast ovarian cancer syndrome; Breast-ovarian cancer, familial, susceptibility to, 2; Hereditary cancer-predisposing syndrome
BRCA2	rs1555280966 (C)	Splicing	Criteria provided, Multiple submitters, No conflicts	Hereditary breast ovarian cancer syndrome; Hereditary cancer-predisposing syndrome
BRCA2	chr13:g.32326238CCAG>T	Splicing	Criteria provided, Multiple submitters, No conflicts	Hereditary breast ovarian cancer syndrome; Hereditary cancer-predisposing syndrome
BRCA2	rs81002853 (C)	Splicing	Criteria provided, Multiple submitters, No conflicts	Hereditary breast ovarian cancer syndrome; Breast-ovarian cancer, familial, susceptibility to, 2
BRCA2	rs81002853 (G)	Splicing	Reviewed by expert panel	Hereditary breast ovarian cancer syndrome; Breast-ovarian cancer, familial, susceptibility to, 2; Hereditary cancer-predisposing syndrome; Breast and/or ovarian cancer
BRCA2	rs397507340 (A)	Splicing	Criteria provided, Multiple submitters, No conflicts	Breast-ovarian cancer, familial, susceptibility to, 2; Hereditary cancer-predisposing syndrome
BRCA2	rs587780653 (T)	Frameshift deletion	Reviewed by expert panel	Hereditary breast ovarian cancer syndrome; Breast-ovarian cancer, familial, susceptibility to, 2; Hereditary cancer-predisposing syndrome; Fanconi anemia
BRCA2	rs1555280989 (AG)	Frameshift insertion	Reviewed by expert panel	Breast-ovarian cancer, familial, susceptibility to, 2
BRCA2	rs397507747 (A)	Frameshift deletion	Reviewed by expert panel	Breast-ovarian cancer, familial, susceptibility to, 2; Familial cancer of breast
BRCA2	rs120074205 (TG)	Frameshift insertion	Reviewed by expert panel	Hereditary breast ovarian cancer syndrome; Breast-ovarian cancer, familial, susceptibility to, 2; Hereditary cancer-predisposing syndrome
BRCA2	rs80358717 (A)	Stop-gain	Reviewed by expert panel	Breast-ovarian cancer, familial, susceptibility to, 2
BRCA2	rs1135401890 (G)	Frameshift deletion	Reviewed by expert panel	Hereditary breast ovarian cancer syndrome; Breast-ovarian cancer, familial, susceptibility to, 2
BRCA2	rs886040563 (C)	Frameshift deletion	Reviewed by expert panel	Breast-ovarian cancer, familial, susceptibility to, 2
BRCA2	rs398122793 (GT)	Frameshift insertion	Reviewed by expert panel	Hereditary breast ovarian cancer syndrome; Breast-ovarian cancer, familial, susceptibility to, 2; Hereditary cancer-predisposing syndrome
BRCA2	rs1555281000 (AC)	Frameshift insertion	Reviewed by expert panel	Breast-ovarian cancer, familial, susceptibility to, 2
BRCA2	rs397507762 (A)	Splicing	Criteria provided, Multiple submitters, No conflicts	Hereditary breast ovarian cancer syndrome; Breast-ovarian cancer, familial, susceptibility to, 2; Hereditary cancer-predisposing syndrome
BRCA2	rs397507762 (C)	Splicing	Criteria provided, Multiple submitters, No conflicts	Breast-ovarian cancer, familial, susceptibility to, 2; Hereditary cancer-predisposing syndrome
BRCA2	rs397507762 (T)	Splicing	Criteria provided, Multiple submitters, No conflicts	Hereditary breast ovarian cancer syndrome; Breast-ovarian cancer, familial, susceptibility to, 2; Hereditary cancer-predisposing syndrome
BRCA2	rs397507764 (A)	Splicing	Criteria provided, Multiple submitters, No conflicts	Hereditary breast ovarian cancer syndrome; Breast-ovarian cancer, familial, susceptibility to, 2; Hereditary cancer-predisposing syndrome
BRCA2	rs81002858 (G)	Splicing	Reviewed by expert panel	Hereditary breast ovarian cancer syndrome; Breast-ovarian cancer, familial, susceptibility to, 2; Hereditary cancer-predisposing syndrome
BRCA2	rs80359492 (A)	Splicing	Reviewed by expert panel	Hereditary breast ovarian cancer syndrome; Breast-ovarian cancer, familial, susceptibility to, 2; Hereditary cancer-predisposing syndrome
BRCA2	rs81002849 (A)	Splicing	Criteria provided, Multiple submitters, No conflicts	Hereditary breast ovarian cancer syndrome; Breast-ovarian cancer, familial, susceptibility to, 2; Hereditary cancer-predisposing syndrome
BRCA2	rs1060502465 (G)	Frameshift deletion	Reviewed by expert panel	Hereditary breast ovarian cancer syndrome; Breast-ovarian cancer, familial, susceptibility to, 2; Hereditary cancer-predisposing syndrome
BRCA2	rs750385844 (T)	Stop-gain	Reviewed by expert panel	Hereditary breast ovarian cancer syndrome; Breast-ovarian cancer, familial, susceptibility to, 2; Hereditary cancer-predisposing syndrome
BRCA2	chr13:g.32326517C>CAT	Frameshift insertion	Reviewed by expert panel	Hereditary breast ovarian cancer syndrome; Breast-ovarian cancer, familial, susceptibility to, 2; Hereditary cancer-predisposing syndrome
BRCA2	rs80359510 (C)	Frameshift deletion	Reviewed by expert panel	Hereditary breast ovarian cancer syndrome; Breast-ovarian cancer, familial, susceptibility to, 2; Hereditary cancer-predisposing syndrome
BRCA2	rs1566219199 (AT)	Frameshift insertion	Criteria provided, Multiple submitters, No conflicts	Hereditary cancer-predisposing syndrome
BRCA2	rs276174857 (A)	Frameshift deletion	Reviewed by expert panel	Breast-ovarian cancer, familial, susceptibility to, 2
BRCA2	rs2137452259 (A)	Frameshift deletion	Criteria provided, Multiple submitters, No conflicts	Hereditary breast ovarian cancer syndrome; Hereditary cancer-predisposing syndrome
BRCA2	rs1555281066 (TG)	Frameshift insertion	Reviewed by expert panel	Breast-ovarian cancer, familial, susceptibility to, 2
BRCA2	rs886040605 (G)	Frameshift deletion	Reviewed by expert panel	Breast-ovarian cancer, familial, susceptibility to, 2; Hereditary cancer-predisposing syndrome
BRCA2	rs886040603 (AG)	Frameshift insertion	Reviewed by expert panel	Breast-ovarian cancer, familial, susceptibility to, 2
BRCA2	rs1555281068 (CAACG)	Frameshift insertion	Reviewed by expert panel	Breast-ovarian cancer, familial, susceptibility to, 2
BRCA2	rs886040606 (CAACG)	Frameshift insertion	Reviewed by expert panel	Breast-ovarian cancer, familial, susceptibility to, 2
BRCA2	rs80359533 (G)	Frameshift deletion	Reviewed by expert panel	Medulloblastoma; Malignant tumor of prostate; Hereditary breast ovarian cancer syndrome; Malignant tumor of breast; Wilms tumor 1; Fanconi anemia complementation group D1; Breast-ovarian cancer, familial, susceptibility to, 2; Glioma susceptibility 3; Pancreatic cancer, susceptibility to, 2; Hereditary cancer-predisposing syndrome; Familial cancer of breast
BRCA2	rs397507802 (TA)	Frameshift insertion	Reviewed by expert panel	Breast-ovarian cancer, familial, susceptibility to, 2; bilateral breast cancer
BRCA2	rs80358809 (A)	Stop-gain	Reviewed by expert panel	Medulloblastoma; Malignant tumor of prostate; Hereditary breast ovarian cancer syndrome; Wilms tumor 1; Fanconi anemia complementation group D1; Breast-ovarian cancer, familial, susceptibility to, 2; Glioma susceptibility 3; Pancreatic cancer, susceptibility to, 2; Hereditary cancer-predisposing syndrome; Familial cancer of breast; Breast and/or ovarian cancer
BRCA2	rs80358810 (A)	Stop-gain	Reviewed by expert panel	Hereditary breast ovarian cancer syndrome; Breast-ovarian cancer, familial, susceptibility to, 2; Hereditary cancer-predisposing syndrome
BRCA2	rs886040615 (G)	Frameshift deletion	Reviewed by expert panel	Breast-ovarian cancer, familial, susceptibility to, 2
BRCA2	rs886038053 (G)	Stop-gain	Reviewed by expert panel	Hereditary breast ovarian cancer syndrome; Breast-ovarian cancer, familial, susceptibility to, 2; Hereditary cancer-predisposing syndrome
BRCA2	rs886040622 (T)	Frameshift deletion	Reviewed by expert panel	Hereditary breast ovarian cancer syndrome; Breast-ovarian cancer, familial, susceptibility to, 2
BRCA2	rs886040620 (TAGCTA)	Frameshift insertion	Reviewed by expert panel	Breast-ovarian cancer, familial, susceptibility to, 2
BRCA2	chr13:g.32326575TAGC>AGG	Stop-gain	Reviewed by expert panel	Hereditary breast ovarian cancer syndrome; Breast-ovarian cancer, familial, susceptibility to, 2; Hereditary cancer-predisposing syndrome
BRCA2	rs397507816 (AGCTAC)	Frameshift insertion	Reviewed by expert panel	Breast-ovarian cancer, familial, susceptibility to, 2; Familial cancer of breast
BRCA2	chr13:g.32326589A>AC	Frameshift insertion	Criteria provided, Multiple submitters, No conflicts	Medulloblastoma; Malignant tumor of prostate; Hereditary breast ovarian cancer syndrome; Wilms tumor 1; Fanconi anemia complementation group D1; Breast-ovarian cancer, familial, susceptibility to, 2; Glioma susceptibility 3; Pancreatic cancer, susceptibility to, 2; Hereditary cancer-predisposing syndrome; Familial cancer of breast
BRCA2	rs80359560 (A)	Frameshift deletion	Reviewed by expert panel	Hereditary breast ovarian cancer syndrome; Malignant tumor of breast; Breast-ovarian cancer, familial, susceptibility to, 2; Hereditary cancer-predisposing syndrome
BRCA2	rs397507830 (CCTTA)	Frameshift insertion	Reviewed by expert panel	Breast-ovarian cancer, familial, susceptibility to, 2
BRCA2	rs1555281102 (TTGAG)	Stop-gain	Reviewed by expert panel	Breast-ovarian cancer, familial, susceptibility to, 2
BRCA2	rs1555281101 (ATGAG)	Frameshift insertion	Reviewed by expert panel	Breast-ovarian cancer, familial, susceptibility to, 2
BRCA2	rs1555281103 (A)	Frameshift deletion	Reviewed by expert panel	Breast-ovarian cancer, familial, susceptibility to, 2
BRCA2	rs81002897 (A)	Splicing	Criteria provided, Multiple submitters, No conflicts	Hereditary breast ovarian cancer syndrome; Breast-ovarian cancer, familial, susceptibility to, 1; Fanconi anemia complementation group D1; Breast-ovarian cancer, familial, susceptibility to, 2; Hereditary cancer-predisposing syndrome
BRCA2	rs81002899 (A)	Splicing	Criteria provided, Multiple submitters, No conflicts	Breast-ovarian cancer, familial, susceptibility to, 2
BRCA2	rs81002899 (G)	Splicing	Reviewed by expert panel	Hereditary breast ovarian cancer syndrome; Malignant tumor of breast; Fanconi anemia complementation group D1; Breast-ovarian cancer, familial, susceptibility to, 2; Hereditary cancer-predisposing syndrome; Fanconi anemia; Breast and/or ovarian cancer
BRCA2	rs397507842 (G)	Splicing	Reviewed by expert panel	Hereditary breast ovarian cancer syndrome; Breast-ovarian cancer, familial, susceptibility to, 2; Hereditary cancer-predisposing syndrome
BRCA2	rs81002820 (A)	Splicing	Reviewed by expert panel	Hereditary breast ovarian cancer syndrome; Breast-ovarian cancer, familial, susceptibility to, 2; Hereditary cancer-predisposing syndrome
BRCA2	rs80359575 (C)	Frameshift deletion	Reviewed by expert panel	Hereditary breast ovarian cancer syndrome; Breast-ovarian cancer, familial, susceptibility to, 2; Hereditary cancer-predisposing syndrome; Familial cancer of breast
BRCA2	rs774539540 (T)	Stop-gain	Reviewed by expert panel	Breast-ovarian cancer, familial, susceptibility to, 2
BRCA2	rs80358884 (T)	Stop-gain	Reviewed by expert panel	Hereditary breast ovarian cancer syndrome; Breast-ovarian cancer, familial, susceptibility to, 2
BRCA2	rs80359604 (C)	Frameshift deletion	Reviewed by expert panel	Medulloblastoma; Malignant tumor of prostate; Hereditary breast ovarian cancer syndrome; Malignant tumor of breast; Wilms tumor 1; Breast-ovarian cancer, familial, susceptibility to, 1; Fanconi anemia complementation group D1; Breast-ovarian cancer, familial, susceptibility to, 2; Glioma susceptibility 3; Pancreatic cancer, susceptibility to, 2; Hereditary cancer-predisposing syndrome; Familial c…
BRCA2	rs80359609 (A)	Frameshift deletion	Reviewed by expert panel	Hereditary breast ovarian cancer syndrome; Breast-ovarian cancer, familial, susceptibility to, 2; Hereditary cancer-predisposing syndrome
BRCA2	rs886040671 (T)	Frameshift deletion	Reviewed by expert panel	Breast-ovarian cancer, familial, susceptibility to, 2
BRCA2	rs876659261 (C)	Frameshift deletion	Reviewed by expert panel	Hereditary breast ovarian cancer syndrome; Breast-ovarian cancer, familial, susceptibility to, 2; Hereditary cancer-predisposing syndrome
BRCA2	rs730881601 (TGATA)	Frameshift insertion	Reviewed by expert panel	Breast-ovarian cancer, familial, susceptibility to, 2; Familial cancer of breast
BRCA2	rs397507880 (T)	Frameshift deletion	Reviewed by expert panel	Breast-ovarian cancer, familial, susceptibility to, 2
BRCA2	rs886038054 (A)	Frameshift deletion	Reviewed by expert panel	Breast-ovarian cancer, familial, susceptibility to, 2; Hereditary cancer-predisposing syndrome
BRCA2	rs886038055 (A)	Frameshift deletion	Reviewed by expert panel	Breast-ovarian cancer, familial, susceptibility to, 2
BRCA2	rs878853287 (C)	Splicing	Criteria provided, Multiple submitters, No conflicts	Hereditary breast ovarian cancer syndrome; Breast-ovarian cancer, familial, susceptibility to, 2; Hereditary cancer-predisposing syndrome
BRCA2	rs878853287 (G)	Splicing	Reviewed by expert panel	Hereditary breast ovarian cancer syndrome; Breast-ovarian cancer, familial, susceptibility to, 2; Hereditary cancer-predisposing syndrome
BRCA2	rs81002831 (C)	Splicing	Criteria provided, Multiple submitters, No conflicts	Hereditary breast ovarian cancer syndrome; Breast-ovarian cancer, familial, susceptibility to, 2; Hereditary cancer-predisposing syndrome
BRCA2	rs80358913 (T)	Stop-gain	Reviewed by expert panel	Hereditary breast ovarian cancer syndrome; Breast-ovarian cancer, familial, susceptibility to, 2; Hereditary cancer-predisposing syndrome
BRCA2	rs2072384782 (AG)	Frameshift insertion	Criteria provided, Multiple submitters, No conflicts	Hereditary breast ovarian cancer syndrome; Hereditary cancer-predisposing syndrome
BRCA2	rs886040677 (CT)	Frameshift insertion	Reviewed by expert panel	Breast-ovarian cancer, familial, susceptibility to, 2
BRCA2	rs80359630 (A)	Frameshift deletion	Reviewed by expert panel	Hereditary breast ovarian cancer syndrome; Breast-ovarian cancer, familial, susceptibility to, 2; Hereditary cancer-predisposing syndrome; Breast and/or ovarian cancer
BRCA2	rs397507892 (T)	Frameshift deletion	Reviewed by expert panel	Hereditary breast ovarian cancer syndrome; Breast-ovarian cancer, familial, susceptibility to, 2
BRCA2	chr13:g.32330949G>GA	Frameshift insertion	Reviewed by expert panel	Breast-ovarian cancer, familial, susceptibility to, 2
BRCA2	rs56383036 (T)	Stop-gain	Reviewed by expert panel	Malignant tumor of breast; Breast-ovarian cancer, familial, susceptibility to, 2
BRCA2	rs431825350 (G)	Frameshift deletion	Reviewed by expert panel	Hereditary breast ovarian cancer syndrome; Breast-ovarian cancer, familial, susceptibility to, 2; Hereditary cancer-predisposing syndrome
BRCA2	rs1555281459 (G)	Frameshift deletion	Criteria provided, Multiple submitters, No conflicts	Hereditary breast ovarian cancer syndrome
BRCA2	rs876659100 (T)	Stop-gain	Reviewed by expert panel	Hereditary breast ovarian cancer syndrome; Breast-ovarian cancer, familial, susceptibility to, 2; Hereditary cancer-predisposing syndrome
BRCA2	rs886040694 (A)	Frameshift deletion	Reviewed by expert panel	Breast-ovarian cancer, familial, susceptibility to, 2
BRCA2	chr13:g.32330960G>GA	Frameshift insertion	Reviewed by expert panel	Breast-ovarian cancer, familial, susceptibility to, 2; Hereditary cancer-predisposing syndrome
BRCA2	rs886040697 (G)	Frameshift deletion	Criteria provided, Multiple submitters, No conflicts	Hereditary cancer-predisposing syndrome; Familial cancer of breast
BRCA2	rs1555281462 (AC)	Stop-gain	Reviewed by expert panel	Breast-ovarian cancer, familial, susceptibility to, 2
BRCA2	rs886040698 (AT)	Stop-gain	Reviewed by expert panel	Breast-ovarian cancer, familial, susceptibility to, 2
BRCA2	rs80359645 (A)	Frameshift deletion	Reviewed by expert panel	Hereditary breast ovarian cancer syndrome; Breast-ovarian cancer, familial, susceptibility to, 2; Hereditary cancer-predisposing syndrome
BRCA2	rs1555281463 (TC)	Frameshift insertion	Reviewed by expert panel	Breast-ovarian cancer, familial, susceptibility to, 2
BRCA2	rs1408096224 (G)	Frameshift deletion	Criteria provided, Multiple submitters, No conflicts	Breast neoplasm; Hereditary breast ovarian cancer syndrome
BRCA2	rs876658927 (T)	Frameshift deletion	Reviewed by expert panel	Breast-ovarian cancer, familial, susceptibility to, 2; Hereditary cancer-predisposing syndrome
BRCA2	rs886040701 (T)	Frameshift deletion	Reviewed by expert panel	Breast-ovarian cancer, familial, susceptibility to, 2
BRCA2	rs80358959 (T)	Stop-gain	Reviewed by expert panel	Hereditary breast ovarian cancer syndrome; Breast-ovarian cancer, familial, susceptibility to, 2
BRCA2	rs886040705 (T)	Frameshift deletion	Reviewed by expert panel	Breast-ovarian cancer, familial, susceptibility to, 2
BRCA2	rs1555281465 (AAG)	Frameshift insertion	Reviewed by expert panel	Breast-ovarian cancer, familial, susceptibility to, 2
BRCA2	rs886040708 (G)	Frameshift deletion	Reviewed by expert panel	Breast-ovarian cancer, familial, susceptibility to, 2
BRCA2	rs1555281467 (T)	Frameshift deletion	Reviewed by expert panel	Hereditary breast ovarian cancer syndrome; Breast-ovarian cancer, familial, susceptibility to, 2
BRCA2	rs80359654 (T)	Stop-gain	Reviewed by expert panel	Hereditary breast ovarian cancer syndrome; Breast-ovarian cancer, familial, susceptibility to, 2; Hereditary cancer-predisposing syndrome
BRCA2	rs80359659 (T)	Frameshift deletion	Reviewed by expert panel	Hereditary breast ovarian cancer syndrome; Malignant tumor of breast; Breast-ovarian cancer, familial, susceptibility to, 2; Hereditary cancer-predisposing syndrome; Familial cancer of breast; Breast and/or ovarian cancer
BRCA2	rs886038056 (C)	Frameshift deletion	Reviewed by expert panel	Breast-ovarian cancer, familial, susceptibility to, 2
BRCA2	rs80359661 (G)	Frameshift deletion	Reviewed by expert panel	Hereditary breast ovarian cancer syndrome; Breast-ovarian cancer, familial, susceptibility to, 2
BRCA2	rs80359662 (G)	Frameshift deletion	Reviewed by expert panel	Hereditary breast ovarian cancer syndrome; Breast-ovarian cancer, familial, susceptibility to, 2; Hereditary cancer-predisposing syndrome
BRCA2	rs80359663 (A)	Frameshift deletion	Reviewed by expert panel	Breast-ovarian cancer, familial, susceptibility to, 2
BRCA2	rs886040719 (C)	Stop-gain	Reviewed by expert panel	Breast-ovarian cancer, familial, susceptibility to, 2
BRCA2	rs1555281474 (GA)	Frameshift insertion	Criteria provided, Multiple submitters, No conflicts	Breast-ovarian cancer, familial, susceptibility to, 2; Hereditary cancer-predisposing syndrome
BRCA2	rs80359670 (A)	Frameshift deletion	Reviewed by expert panel	Hereditary breast ovarian cancer syndrome; Breast-ovarian cancer, familial, susceptibility to, 2; Hereditary cancer-predisposing syndrome
BRCA2	rs397507930 (A)	Frameshift deletion	Reviewed by expert panel	Breast-ovarian cancer, familial, susceptibility to, 2
BRCA2	rs80359671 (A)	Frameshift deletion	Reviewed by expert panel	Breast carcinoma; Hereditary breast ovarian cancer syndrome; Breast-ovarian cancer, familial, susceptibility to, 1; Breast-ovarian cancer, familial, susceptibility to, 2; Hereditary cancer-predisposing syndrome; Familial cancer of breast
BRCA2	rs80358998 (T)	Stop-gain	Reviewed by expert panel	Hereditary breast ovarian cancer syndrome; Breast-ovarian cancer, familial, susceptibility to, 2; Hereditary cancer-predisposing syndrome
BRCA2	chr13:g.32331009CA>C	Frameshift deletion	Reviewed by expert panel	Breast-ovarian cancer, familial, susceptibility to, 2; Hereditary cancer-predisposing syndrome
BRCA2	rs75096777 (C)	Frameshift deletion	Reviewed by expert panel	Hereditary breast ovarian cancer syndrome; Breast-ovarian cancer, familial, susceptibility to, 2
BRCA2	rs1555281477 (C)	Frameshift deletion	Reviewed by expert panel	Breast-ovarian cancer, familial, susceptibility to, 2; Hereditary cancer-predisposing syndrome
BRCA2	rs80359677 (A)	Frameshift deletion	Reviewed by expert panel	Hereditary breast ovarian cancer syndrome; Breast-ovarian cancer, familial, susceptibility to, 2; Hereditary cancer-predisposing syndrome
BRCA2	rs397507937 (T)	Stop-gain	Reviewed by expert panel	Breast-ovarian cancer, familial, susceptibility to, 1; Breast-ovarian cancer, familial, susceptibility to, 2; Familial cancer of breast
BRCA2	rs690016538 (CA)	Frameshift insertion	Reviewed by expert panel	Breast-ovarian cancer, familial, susceptibility to, 2; Familial cancer of breast
BRCA2	rs81002846 (A)	Splicing	Criteria provided, Multiple submitters, No conflicts	Hereditary breast ovarian cancer syndrome; Breast-ovarian cancer, familial, susceptibility to, 1; Breast-ovarian cancer, familial, susceptibility to, 2; Hereditary cancer-predisposing syndrome
BRCA2	rs81002846 (C)	Splicing	Criteria provided, Multiple submitters, No conflicts	Hereditary breast ovarian cancer syndrome; Breast-ovarian cancer, familial, susceptibility to, 2; Hereditary cancer-predisposing syndrome
BRCA2	rs81002846 (T)	Splicing	Criteria provided, Multiple submitters, No conflicts	Breast-ovarian cancer, familial, susceptibility to, 2; Hereditary cancer-predisposing syndrome
BRCA2	rs886040942 (G)	Splicing	Criteria provided, Multiple submitters, No conflicts	Hereditary breast ovarian cancer syndrome; Breast-ovarian cancer, familial, susceptibility to, 2
BRCA2	rs886040739 (A)	Frameshift deletion	Reviewed by expert panel	Breast-ovarian cancer, familial, susceptibility to, 2
BRCA2	rs1555281594 (TG)	Frameshift insertion	Reviewed by expert panel	Breast neoplasm; Breast-ovarian cancer, familial, susceptibility to, 2
BRCA2	rs786202796 (T)	Stop-gain	Reviewed by expert panel	Hereditary breast ovarian cancer syndrome; Breast-ovarian cancer, familial, susceptibility to, 2; Hereditary cancer-predisposing syndrome
BRCA2	rs886040744 (GA)	Frameshift insertion	Reviewed by expert panel	Hereditary breast ovarian cancer syndrome; Breast-ovarian cancer, familial, susceptibility to, 2
BRCA2	rs276174902 (G)	Stop-gain	Reviewed by expert panel	Hereditary breast ovarian cancer syndrome; Breast-ovarian cancer, familial, susceptibility to, 2; Hereditary cancer-predisposing syndrome
BRCA2	rs1555281599 (A)	Frameshift deletion	Reviewed by expert panel	Breast-ovarian cancer, familial, susceptibility to, 2; Hereditary cancer-predisposing syndrome
BRCA2	rs80359068 (A)	Stop-gain	Reviewed by expert panel	Hereditary breast ovarian cancer syndrome; Breast-ovarian cancer, familial, susceptibility to, 2; Hereditary cancer-predisposing syndrome
BRCA2	rs80359068 (G)	Stop-gain	Reviewed by expert panel	Hereditary breast ovarian cancer syndrome; Breast-ovarian cancer, familial, susceptibility to, 2
BRCA2	rs397507400 (T)	Stop-gain	Reviewed by expert panel	Hereditary breast ovarian cancer syndrome; Breast-ovarian cancer, familial, susceptibility to, 2
BRCA2	rs886040759 (AT)	Stop-gain	Reviewed by expert panel	Breast-ovarian cancer, familial, susceptibility to, 2
BRCA2	rs1555281604 (A)	Frameshift deletion	Criteria provided, Multiple submitters, No conflicts	Hereditary breast ovarian cancer syndrome; Hereditary cancer-predisposing syndrome
BRCA2	rs886038057 (A)	Frameshift deletion	Reviewed by expert panel	Breast-ovarian cancer, familial, susceptibility to, 2
BRCA2	rs876658861 (G)	Frameshift deletion	Reviewed by expert panel	Breast-ovarian cancer, familial, susceptibility to, 2; Hereditary cancer-predisposing syndrome
BRCA2	rs886040773 (G)	Frameshift deletion	Reviewed by expert panel	Hereditary breast ovarian cancer syndrome; Breast-ovarian cancer, familial, susceptibility to, 2
BRCA2	rs886040776 (C)	Frameshift deletion	Reviewed by expert panel	Hereditary breast ovarian cancer syndrome; Breast-ovarian cancer, familial, susceptibility to, 2; Hereditary cancer-predisposing syndrome
BRCA2	rs876660385 (GTCAA)	Frameshift insertion	Reviewed by expert panel	Hereditary breast ovarian cancer syndrome; Breast-ovarian cancer, familial, susceptibility to, 2; Hereditary cancer-predisposing syndrome
BRCA2	rs1131692035 (G)	Stop-gain	Reviewed by expert panel	Breast neoplasm; Hereditary breast ovarian cancer syndrome; Breast-ovarian cancer, familial, susceptibility to, 2; Hereditary cancer-predisposing syndrome
BRCA2	rs397508009 (T)	Stop-gain	Reviewed by expert panel	Breast-ovarian cancer, familial, susceptibility to, 2; Hereditary cancer-predisposing syndrome
BRCA2	rs886040795 (G)	Frameshift deletion	Reviewed by expert panel	Breast-ovarian cancer, familial, susceptibility to, 2
BRCA2	rs876659359 (A)	Stop-gain	Reviewed by expert panel	Breast-ovarian cancer, familial, susceptibility to, 2; Hereditary cancer-predisposing syndrome
BRCA2	rs879255298 (T)	Stop-gain	Reviewed by expert panel	Hereditary breast ovarian cancer syndrome; Breast-ovarian cancer, familial, susceptibility to, 2; Hereditary cancer-predisposing syndrome
BRCA2	rs1555281622 (TC)	Frameshift insertion	Reviewed by expert panel	Breast-ovarian cancer, familial, susceptibility to, 2
BRCA2	rs80359735 (TC)	Frameshift insertion	Reviewed by expert panel	Breast-ovarian cancer, familial, susceptibility to, 2
BRCA2	rs80359738 (AG)	Frameshift insertion	Reviewed by expert panel	Breast-ovarian cancer, familial, susceptibility to, 2
BRCA2	rs1555281627 (TA)	Frameshift insertion	Reviewed by expert panel	Hereditary breast ovarian cancer syndrome; Breast-ovarian cancer, familial, susceptibility to, 2
BRCA2	rs397508033 (A)	Frameshift deletion	Reviewed by expert panel	Breast-ovarian cancer, familial, susceptibility to, 2; Hereditary cancer-predisposing syndrome
BRCA2	rs886040815 (CA)	Frameshift insertion	Reviewed by expert panel	Breast-ovarian cancer, familial, susceptibility to, 2
BRCA2	rs80359169 (T)	Stop-gain	Reviewed by expert panel	Breast-ovarian cancer, familial, susceptibility to, 2
BRCA2	rs1555281630 (A)	Frameshift deletion	Reviewed by expert panel	Hereditary breast ovarian cancer syndrome; Breast-ovarian cancer, familial, susceptibility to, 2; Hereditary cancer-predisposing syndrome
BRCA2	rs397508039 (AT)	Stop-gain	Reviewed by expert panel	Breast-ovarian cancer, familial, susceptibility to, 2
BRCA2	rs886040824 (AT)	Frameshift insertion	Reviewed by expert panel	Breast-ovarian cancer, familial, susceptibility to, 2
BRCA2	chr13:g.32332398G>GT	Frameshift insertion	Reviewed by expert panel	Breast-ovarian cancer, familial, susceptibility to, 2
BRCA2	rs1555281638 (TC)	Frameshift insertion	Reviewed by expert panel	Breast-ovarian cancer, familial, susceptibility to, 2; Hereditary cancer-predisposing syndrome
BRCA2	rs886038059 (A)	Stop-gain	Reviewed by expert panel	Breast-ovarian cancer, familial, susceptibility to, 2
BRCA2	rs886038059 (G)	Stop-gain	Reviewed by expert panel	Breast-ovarian cancer, familial, susceptibility to, 2
BRCA2	rs886040828 (C)	Frameshift deletion	Reviewed by expert panel	Malignant tumor of breast; Breast-ovarian cancer, familial, susceptibility to, 2
BRCA2	rs80359755 (T)	Frameshift deletion	Reviewed by expert panel	Hereditary breast ovarian cancer syndrome; Breast-ovarian cancer, familial, susceptibility to, 2; Hereditary cancer-predisposing syndrome
BRCA2	rs886040843 (G)	Frameshift deletion	Reviewed by expert panel	Breast-ovarian cancer, familial, susceptibility to, 2; Hereditary cancer-predisposing syndrome
BRCA2	chr13:g.32332428C>CA	Frameshift insertion	Reviewed by expert panel	Hereditary breast ovarian cancer syndrome; Fanconi anemia complementation group D1; Breast-ovarian cancer, familial, susceptibility to, 2; Hereditary cancer-predisposing syndrome; Familial cancer of breast
BRCA2	rs80359770 (C)	Frameshift deletion	Reviewed by expert panel	Hereditary breast ovarian cancer syndrome; Breast-ovarian cancer, familial, susceptibility to, 2
BRCA2	rs397508060 (T)	Stop-gain	Reviewed by expert panel	Breast-ovarian cancer, familial, susceptibility to, 2
BRCA2	rs1060502454 (C)	Frameshift deletion	Reviewed by expert panel	Hereditary breast ovarian cancer syndrome; Breast-ovarian cancer, familial, susceptibility to, 2; Hereditary cancer-predisposing syndrome
BRCA2	rs80359234 (T)	Stop-gain	Reviewed by expert panel	Hereditary breast ovarian cancer syndrome; Breast-ovarian cancer, familial, susceptibility to, 2; Hereditary cancer-predisposing syndrome
BRCA2	rs1566222463 (C)	Stop-gain	Criteria provided, Multiple submitters, No conflicts	Hereditary breast ovarian cancer syndrome; Hereditary cancer-predisposing syndrome
BRCA2	rs886040847 (A)	Frameshift deletion	Reviewed by expert panel	Hereditary breast ovarian cancer syndrome; Breast-ovarian cancer, familial, susceptibility to, 2; Hereditary cancer-predisposing syndrome
BRCA2	rs886040848 (T)	Frameshift deletion	Reviewed by expert panel	Breast-ovarian cancer, familial, susceptibility to, 2
BRCA2	rs80359242 (T)	Stop-gain	Reviewed by expert panel	Hereditary breast ovarian cancer syndrome; Breast-ovarian cancer, familial, susceptibility to, 2
BRCA2	chr13:g.32332465G>GA	Frameshift insertion	Reviewed by expert panel	Breast-ovarian cancer, familial, susceptibility to, 2; Hereditary cancer-predisposing syndrome
BRCA2	chr13:g.32332465G>GAA	Frameshift insertion	Reviewed by expert panel	Breast-ovarian cancer, familial, susceptibility to, 2; Familial cancer of breast
BRCA2	chr13:g.32332465GA>G	Frameshift deletion	Reviewed by expert panel	Hereditary breast ovarian cancer syndrome; Malignant tumor of breast; Breast-ovarian cancer, familial, susceptibility to, 2; Hereditary cancer-predisposing syndrome; Familial cancer of breast
BRCA2	rs80359777 (G)	Frameshift deletion	Reviewed by expert panel	Hereditary breast ovarian cancer syndrome; Breast-ovarian cancer, familial, susceptibility to, 2
BRCA2	rs1555281681 (AG)	Frameshift insertion	Reviewed by expert panel	Breast-ovarian cancer, familial, susceptibility to, 2
BRCA2	rs397507437 (AT)	Frameshift insertion	Reviewed by expert panel	Hereditary breast ovarian cancer syndrome; Breast-ovarian cancer, familial, susceptibility to, 2
BRCA2	rs276174931 (TA)	Frameshift insertion	Reviewed by expert panel	Breast-ovarian cancer, familial, susceptibility to, 2
BRCA2	rs276174931 (TG)	Frameshift insertion	Reviewed by expert panel	Breast-ovarian cancer, familial, susceptibility to, 2
BRCA2	rs2072402499 (CA)	Frameshift insertion	Criteria provided, Multiple submitters, No conflicts	Hereditary breast ovarian cancer syndrome; Hereditary cancer-predisposing syndrome
BRCA2	rs1593891760 (A)	Stop-gain	Criteria provided, Multiple submitters, No conflicts	Hereditary cancer-predisposing syndrome
BRCA2	rs886040339 (A)	Stop-gain	Reviewed by expert panel	Breast-ovarian cancer, familial, susceptibility to, 2
BRCA2	chr13:g.32332502G>GA	Frameshift insertion	Criteria provided, Multiple submitters, No conflicts	Hereditary breast ovarian cancer syndrome; Hereditary cancer-predisposing syndrome
BRCA2	rs80359260 (G)	Frameshift deletion	Reviewed by expert panel	Hereditary breast ovarian cancer syndrome; Breast-ovarian cancer, familial, susceptibility to, 2; Hereditary cancer-predisposing syndrome
BRCA2	rs794726967 (T)	Stop-gain	Criteria provided, Multiple submitters, No conflicts	Hereditary breast ovarian cancer syndrome; Hereditary cancer-predisposing syndrome
BRCA2	chr13:g.32332526G>GA	Frameshift insertion	Reviewed by expert panel	Hereditary breast ovarian cancer syndrome; Breast-ovarian cancer, familial, susceptibility to, 2
BRCA2	rs2072403231 (T)	Stop-gain	Criteria provided, Multiple submitters, No conflicts	Hereditary breast ovarian cancer syndrome; Hereditary cancer-predisposing syndrome
BRCA2	rs886040342 (G)	Frameshift deletion	Criteria provided, Multiple submitters, No conflicts	Hereditary breast ovarian cancer syndrome; Hereditary cancer-predisposing syndrome; Familial cancer of breast
BRCA2	rs1003779807 (T)	Stop-gain	Criteria provided, Multiple submitters, No conflicts	Hereditary cancer-predisposing syndrome
BRCA2	rs80359261 (AT)	Frameshift insertion	Reviewed by expert panel	Hereditary breast ovarian cancer syndrome; Malignant tumor of breast; Breast-ovarian cancer, familial, susceptibility to, 2; Hereditary cancer-predisposing syndrome; Breast and/or ovarian cancer
BRCA2	rs886038060 (TA)	Stop-gain	Reviewed by expert panel	Breast-ovarian cancer, familial, susceptibility to, 2
BRCA2	rs879255322 (C)	Frameshift deletion	Reviewed by expert panel	Breast-ovarian cancer, familial, susceptibility to, 2; Familial cancer of breast
BRCA2	rs769368098 (A)	Stop-gain	Reviewed by expert panel	Breast-ovarian cancer, familial, susceptibility to, 2
BRCA2	rs769368098 (G)	Stop-gain	Reviewed by expert panel	Breast-ovarian cancer, familial, susceptibility to, 2
BRCA2	rs886040343 (T)	Frameshift deletion	Reviewed by expert panel	Breast-ovarian cancer, familial, susceptibility to, 2
BRCA2	rs397507569 (C)	Frameshift deletion	Reviewed by expert panel	Breast-ovarian cancer, familial, susceptibility to, 2; Familial cancer of breast
BRCA2	rs397507570 (AT)	Frameshift insertion	Reviewed by expert panel	Hereditary breast ovarian cancer syndrome; Breast-ovarian cancer, familial, susceptibility to, 2; Hereditary cancer-predisposing syndrome
BRCA2	rs886040345 (G)	Stop-gain	Reviewed by expert panel	Hereditary breast ovarian cancer syndrome; Breast-ovarian cancer, familial, susceptibility to, 2
BRCA2	rs80358407 (A)	Stop-gain	Reviewed by expert panel	Hereditary breast ovarian cancer syndrome; Breast-ovarian cancer, familial, susceptibility to, 2; Hereditary cancer-predisposing syndrome
BRCA2	rs80358407 (G)	Stop-gain	Reviewed by expert panel	Hereditary breast ovarian cancer syndrome; Breast-ovarian cancer, familial, susceptibility to, 2; Hereditary cancer-predisposing syndrome
BRCA2	rs397507572 (T)	Stop-gain	Reviewed by expert panel	Hereditary breast ovarian cancer syndrome; Breast-ovarian cancer, familial, susceptibility to, 2; Hereditary cancer-predisposing syndrome
BRCA2	rs80359263 (C)	Frameshift deletion	Reviewed by expert panel	Hereditary breast ovarian cancer syndrome; Breast-ovarian cancer, familial, susceptibility to, 2; Hereditary cancer-predisposing syndrome
BRCA2	rs876658589 (G)	Frameshift deletion	Reviewed by expert panel	Breast-ovarian cancer, familial, susceptibility to, 2; Hereditary cancer-predisposing syndrome
BRCA2	rs80359264 (G)	Frameshift deletion	Reviewed by expert panel	Hereditary breast ovarian cancer syndrome; Breast-ovarian cancer, familial, susceptibility to, 2; Hereditary cancer-predisposing syndrome; BRCA2-Related Disorders
BRCA2	rs80359265 (C)	Frameshift deletion	Reviewed by expert panel	Hereditary breast ovarian cancer syndrome; Breast-ovarian cancer, familial, susceptibility to, 2; Hereditary cancer-predisposing syndrome
BRCA2	rs2137468157 (C)	Frameshift deletion	Criteria provided, Multiple submitters, No conflicts	Hereditary breast ovarian cancer syndrome; Hereditary cancer-predisposing syndrome
BRCA2	rs80358411 (T)	Stop-gain	Reviewed by expert panel	Hereditary breast ovarian cancer syndrome; Breast-ovarian cancer, familial, susceptibility to, 2; Hereditary cancer-predisposing syndrome
BRCA2	rs397507262 (A)	Frameshift deletion	Reviewed by expert panel	Hereditary breast ovarian cancer syndrome; Breast-ovarian cancer, familial, susceptibility to, 2
BRCA2	rs1593892076 (T)	Stop-gain	Criteria provided, Multiple submitters, No conflicts	Hereditary breast ovarian cancer syndrome; Hereditary cancer-predisposing syndrome
BRCA2	rs886038061 (T)	Frameshift deletion	Reviewed by expert panel	Breast-ovarian cancer, familial, susceptibility to, 2; Hereditary cancer-predisposing syndrome
BRCA2	rs786202789 (GTACC)	Frameshift insertion	Reviewed by expert panel	Breast-ovarian cancer, familial, susceptibility to, 2; Hereditary cancer-predisposing syndrome
BRCA2	rs397507574 (C)	Frameshift deletion	Reviewed by expert panel	Breast-ovarian cancer, familial, susceptibility to, 2; Familial cancer of breast
BRCA2	rs786201237 (A)	Stop-gain	Reviewed by expert panel	Hereditary breast ovarian cancer syndrome; Breast-ovarian cancer, familial, susceptibility to, 2; Hereditary cancer-predisposing syndrome
BRCA2	rs397507575 (T)	Stop-gain	Reviewed by expert panel	Hereditary breast ovarian cancer syndrome; Breast-ovarian cancer, familial, susceptibility to, 2; Familial cancer of breast
BRCA2	rs886040347 (A)	Stop-gain	Reviewed by expert panel	Hereditary breast ovarian cancer syndrome; Breast-ovarian cancer, familial, susceptibility to, 2
BRCA2	rs886039315 (A)	Stop-gain	Reviewed by expert panel	Breast-ovarian cancer, familial, susceptibility to, 2
BRCA2	rs886038062 (G)	Frameshift deletion	Reviewed by expert panel	Breast-ovarian cancer, familial, susceptibility to, 2
BRCA2	rs1555281766 (CTTTA)	Frameshift insertion	Reviewed by expert panel	Breast-ovarian cancer, familial, susceptibility to, 2
BRCA2	rs1555281769 (TCAAC)	Frameshift insertion	Reviewed by expert panel	Breast-ovarian cancer, familial, susceptibility to, 2
BRCA2	rs1555281768 (TCCAA)	Frameshift insertion	Reviewed by expert panel	Breast-ovarian cancer, familial, susceptibility to, 2
BRCA2	rs1555281767 (TTTAG)	Frameshift insertion	Reviewed by expert panel	Breast-ovarian cancer, familial, susceptibility to, 2
BRCA2	rs397515635 (CTTAG)	Frameshift insertion	Reviewed by expert panel	Hereditary breast ovarian cancer syndrome; Breast-ovarian cancer, familial, susceptibility to, 2; Hereditary cancer-predisposing syndrome
BRCA2	rs397515635 (CTTAT)	Frameshift insertion	Reviewed by expert panel	Breast-ovarian cancer, familial, susceptibility to, 2
BRCA2	rs760815829 (T)	Stop-gain	Reviewed by expert panel	Breast carcinoma; Hereditary breast ovarian cancer syndrome; Breast-ovarian cancer, familial, susceptibility to, 2; Hereditary cancer-predisposing syndrome; Familial cancer of breast
BRCA2	rs80359266 (ATTAG)	Stop-gain	Reviewed by expert panel	Hereditary breast ovarian cancer syndrome; Breast-ovarian cancer, familial, susceptibility to, 2; Familial cancer of breast
BRCA2	rs1060502403 (A)	Stop-gain	Reviewed by expert panel	Hereditary breast ovarian cancer syndrome; Breast-ovarian cancer, familial, susceptibility to, 2
BRCA2	rs886040348 (T)	Frameshift deletion	Reviewed by expert panel	Breast-ovarian cancer, familial, susceptibility to, 2
BRCA2	rs80358413 (A)	Stop-gain	Criteria provided, Multiple submitters, No conflicts	Hereditary breast ovarian cancer syndrome
BRCA2	rs80358413 (G)	Stop-gain	Reviewed by expert panel	Breast-ovarian cancer, familial, susceptibility to, 2; Hereditary cancer-predisposing syndrome
BRCA2	rs397507265 (A)	Frameshift deletion	Reviewed by expert panel	Hereditary breast ovarian cancer syndrome; Breast-ovarian cancer, familial, susceptibility to, 2; Hereditary cancer-predisposing syndrome
BRCA2	rs2137468789 (CT)	Frameshift insertion	Criteria provided, Multiple submitters, No conflicts	Hereditary breast ovarian cancer syndrome
BRCA2	rs1555281775 (TA)	Frameshift insertion	Reviewed by expert panel	Breast-ovarian cancer, familial, susceptibility to, 2
BRCA2	rs886039504 (A)	Frameshift deletion	Reviewed by expert panel	Breast-ovarian cancer, familial, susceptibility to, 2
BRCA2	rs80359267 (G)	Frameshift deletion	Reviewed by expert panel	Breast-ovarian cancer, familial, susceptibility to, 2; Hereditary cancer-predisposing syndrome
BRCA2	rs781079248 (T)	Stop-gain	Criteria provided, Multiple submitters, No conflicts	Hereditary breast ovarian cancer syndrome; Hereditary cancer-predisposing syndrome
BRCA2	rs80359268 (T)	Frameshift deletion	Reviewed by expert panel	Hereditary breast ovarian cancer syndrome; Breast-ovarian cancer, familial, susceptibility to, 2
BRCA2	rs886038063 (G)	Frameshift deletion	Reviewed by expert panel	Breast-ovarian cancer, familial, susceptibility to, 2
BRCA2	rs80359269 (G)	Frameshift deletion	Reviewed by expert panel	Breast-ovarian cancer, familial, susceptibility to, 2
BRCA2	rs80359270 (TA)	Frameshift insertion	Reviewed by expert panel	Breast-ovarian cancer, familial, susceptibility to, 2
BRCA2	rs2072407210 (T)	Frameshift deletion	Criteria provided, Multiple submitters, No conflicts	Hereditary breast ovarian cancer syndrome; Hereditary cancer-predisposing syndrome
BRCA2	rs886040351 (A)	Frameshift deletion	Reviewed by expert panel	Breast-ovarian cancer, familial, susceptibility to, 2; Hereditary cancer-predisposing syndrome
BRCA2	rs80359271 (C)	Frameshift deletion	Reviewed by expert panel	Hereditary breast ovarian cancer syndrome; Breast-ovarian cancer, familial, susceptibility to, 2; Hereditary cancer-predisposing syndrome; BRCA2-Related Disorders
BRCA2	rs397507576 (A)	Stop-gain	Reviewed by expert panel	Breast-ovarian cancer, familial, susceptibility to, 2; Familial cancer of breast
BRCA2	rs886040352 (A)	Frameshift deletion	Reviewed by expert panel	Breast-ovarian cancer, familial, susceptibility to, 2
BRCA2	rs397507266 (A)	Stop-gain	Reviewed by expert panel	Breast-ovarian cancer, familial, susceptibility to, 2; Hereditary cancer-predisposing syndrome
BRCA2	rs397507266 (G)	Stop-gain	Reviewed by expert panel	Breast-ovarian cancer, familial, susceptibility to, 2
BRCA2	rs80359272 (G)	Frameshift deletion	Reviewed by expert panel	Hereditary breast ovarian cancer syndrome; Malignant tumor of breast; Breast-ovarian cancer, familial, susceptibility to, 2; Hereditary cancer-predisposing syndrome
BRCA2	rs80358419 (T)	Stop-gain	Reviewed by expert panel	Hereditary breast ovarian cancer syndrome; Breast-ovarian cancer, familial, susceptibility to, 2; Hereditary cancer-predisposing syndrome
BRCA2	rs80359273 (C)	Frameshift deletion	Reviewed by expert panel	Hereditary breast ovarian cancer syndrome; Breast-ovarian cancer, familial, susceptibility to, 2; Hereditary cancer-predisposing syndrome
BRCA2	rs80359274 (G)	Frameshift deletion	Reviewed by expert panel	Hereditary breast ovarian cancer syndrome; Breast-ovarian cancer, familial, susceptibility to, 2; Hereditary cancer-predisposing syndrome
BRCA2	rs886040355 (ATT)	Frameshift insertion	Reviewed by expert panel	Breast-ovarian cancer, familial, susceptibility to, 2
BRCA2	rs886040356 (G)	Stop-gain	Reviewed by expert panel	Breast-ovarian cancer, familial, susceptibility to, 2; Hereditary cancer-predisposing syndrome
BRCA2	rs886040357 (TA)	Frameshift insertion	Reviewed by expert panel	Breast-ovarian cancer, familial, susceptibility to, 2
BRCA2	rs886038064 (G)	Frameshift deletion	Reviewed by expert panel	Breast-ovarian cancer, familial, susceptibility to, 2
BRCA2	rs80359276 (C)	Frameshift deletion	Reviewed by expert panel	Hereditary breast ovarian cancer syndrome; Malignant tumor of breast; Breast-ovarian cancer, familial, susceptibility to, 2; Hereditary cancer-predisposing syndrome; Familial cancer of breast
BRCA2	rs886040358 (GA)	Frameshift insertion	Reviewed by expert panel	Breast-ovarian cancer, familial, susceptibility to, 2
BRCA2	rs397507577 (C)	Frameshift deletion	Reviewed by expert panel	Breast-ovarian cancer, familial, susceptibility to, 2
BRCA2	chr13:g.32332778AAAAG>A	Frameshift deletion	Reviewed by expert panel	Neoplasm of ovary; Hereditary breast ovarian cancer syndrome; Malignant tumor of breast; Breast-ovarian cancer, familial, susceptibility to, 2; Hereditary cancer-predisposing syndrome; Familial cancer of breast; Breast and/or ovarian cancer
BRCA2	chr13:g.32332782GA>G	Frameshift deletion	Reviewed by expert panel	Hereditary breast ovarian cancer syndrome; Breast-ovarian cancer, familial, susceptibility to, 2
BRCA2	rs80359278 (G)	Frameshift deletion	Reviewed by expert panel	Breast-ovarian cancer, familial, susceptibility to, 2
BRCA2	rs786201950 (A)	Frameshift deletion	Reviewed by expert panel	Hereditary breast ovarian cancer syndrome; Breast-ovarian cancer, familial, susceptibility to, 2; Hereditary cancer-predisposing syndrome
BRCA2	rs397507578 (G)	Frameshift deletion	Reviewed by expert panel	Breast-ovarian cancer, familial, susceptibility to, 2; Familial cancer of breast
BRCA2	rs886038065 (A)	Frameshift deletion	Reviewed by expert panel	Breast-ovarian cancer, familial, susceptibility to, 2
BRCA2	chr13:g.32332791A>ATT	Frameshift insertion	Criteria provided, Multiple submitters, No conflicts	Hereditary breast ovarian cancer syndrome; Hereditary cancer-predisposing syndrome
BRCA2	rs886040359 (A)	Frameshift deletion	Reviewed by expert panel	Breast-ovarian cancer, familial, susceptibility to, 2
BRCA2	rs886040360 (TTC)	Frameshift insertion	Reviewed by expert panel	Breast-ovarian cancer, familial, susceptibility to, 2
BRCA2	rs1064793572 (T)	Frameshift deletion	Reviewed by expert panel	Hereditary breast ovarian cancer syndrome; Breast-ovarian cancer, familial, susceptibility to, 2
BRCA2	rs80359281 (TA)	Frameshift insertion	Reviewed by expert panel	Breast-ovarian cancer, familial, susceptibility to, 2
BRCA2	rs2137470202 (C)	Frameshift deletion	Criteria provided, Multiple submitters, No conflicts	Hereditary breast ovarian cancer syndrome; Hereditary cancer-predisposing syndrome
BRCA2	rs80358421 (A)	Stop-gain	Reviewed by expert panel	Hereditary breast ovarian cancer syndrome; Breast-ovarian cancer, familial, susceptibility to, 2
BRCA2	rs80358421 (G)	Stop-gain	Reviewed by expert panel	Hereditary breast ovarian cancer syndrome; Breast-ovarian cancer, familial, susceptibility to, 2; Hereditary cancer-predisposing syndrome
BRCA2	rs397507579 (T)	Stop-gain	Reviewed by expert panel	Hereditary breast ovarian cancer syndrome; Breast-ovarian cancer, familial, susceptibility to, 2
BRCA2	rs869320781 (A)	Frameshift deletion	Reviewed by expert panel	Breast-ovarian cancer, familial, susceptibility to, 2; Hereditary cancer-predisposing syndrome
BRCA2	rs1555281841 (AT)	Frameshift insertion	Reviewed by expert panel	Hereditary breast ovarian cancer syndrome; Breast-ovarian cancer, familial, susceptibility to, 2
BRCA2	rs1135401892 (A)	Frameshift deletion	Reviewed by expert panel	Hereditary breast ovarian cancer syndrome; Breast-ovarian cancer, familial, susceptibility to, 2
BRCA2	rs886040361 (T)	Frameshift deletion	Reviewed by expert panel	Breast-ovarian cancer, familial, susceptibility to, 2
BRCA2	rs397507580 (C)	Frameshift deletion	Reviewed by expert panel	Breast-ovarian cancer, familial, susceptibility to, 2; Familial cancer of breast
BRCA2	rs1555281845 (A)	Stop-gain	Reviewed by expert panel	Breast-ovarian cancer, familial, susceptibility to, 2; Hereditary cancer-predisposing syndrome
BRCA2	chr13:g.32332836C>CA	Frameshift insertion	Reviewed by expert panel	Breast-ovarian cancer, familial, susceptibility to, 2
BRCA2	rs80359282 (C)	Frameshift deletion	Reviewed by expert panel	Hereditary breast ovarian cancer syndrome; Breast-ovarian cancer, familial, susceptibility to, 2; Hereditary cancer-predisposing syndrome
BRCA2	chr13:g.32332842C>CAG	Frameshift insertion	Reviewed by expert panel	Hereditary breast ovarian cancer syndrome; Breast-ovarian cancer, familial, susceptibility to, 2
BRCA2	rs2072410817 (G)	Stop-gain	Criteria provided, Multiple submitters, No conflicts	Breast carcinoma; Hereditary cancer-predisposing syndrome
BRCA2	rs397507583 (C)	Frameshift deletion	Reviewed by expert panel	Breast-ovarian cancer, familial, susceptibility to, 2
BRCA2	rs1593892663 (G)	Frameshift deletion	Criteria provided, Multiple submitters, No conflicts	Hereditary breast ovarian cancer syndrome; Hereditary cancer-predisposing syndrome
BRCA2	rs886040363 (A)	Stop-gain	Reviewed by expert panel	Breast-ovarian cancer, familial, susceptibility to, 2; Hereditary cancer-predisposing syndrome
BRCA2	rs587781799 (G)	Stop-gain	Reviewed by expert panel	Hereditary breast ovarian cancer syndrome; Malignant tumor of breast; Breast-ovarian cancer, familial, susceptibility to, 2
BRCA2	rs1064793945 (T)	Frameshift deletion	Reviewed by expert panel	Hereditary breast ovarian cancer syndrome; Breast-ovarian cancer, familial, susceptibility to, 2; Hereditary cancer-predisposing syndrome
BRCA2	rs587782159 (T)	Stop-gain	Reviewed by expert panel	Hereditary breast ovarian cancer syndrome; Breast-ovarian cancer, familial, susceptibility to, 2
BRCA2	rs1593892698 (T)	Stop-gain	Criteria provided, Multiple submitters, No conflicts	Hereditary breast ovarian cancer syndrome; Hereditary cancer-predisposing syndrome
BRCA2	rs1566223465 (G)	Frameshift deletion	Criteria provided, Multiple submitters, No conflicts	Hereditary breast ovarian cancer syndrome; Hereditary cancer-predisposing syndrome
BRCA2	rs397507584 (C)	Frameshift deletion	Reviewed by expert panel	Malignant tumor of breast; Breast-ovarian cancer, familial, susceptibility to, 2; Hereditary cancer-predisposing syndrome; Familial cancer of breast
BRCA2	rs80359283 (C)	Frameshift deletion	Reviewed by expert panel	Hereditary breast ovarian cancer syndrome; Breast-ovarian cancer, familial, susceptibility to, 2; Hereditary cancer-predisposing syndrome; Familial cancer of breast; BRCA2-Related Disorders
BRCA2	rs1555281888 (GT)	Frameshift insertion	Reviewed by expert panel	Breast-ovarian cancer, familial, susceptibility to, 2
BRCA2	rs398122726 (T)	Frameshift deletion	Reviewed by expert panel	Hereditary breast ovarian cancer syndrome; Breast-ovarian cancer, familial, susceptibility to, 2
BRCA2	rs886040364 (T)	Frameshift deletion	Reviewed by expert panel	Breast-ovarian cancer, familial, susceptibility to, 2
BRCA2	rs80358427 (T)	Stop-gain	Reviewed by expert panel	Medulloblastoma; Breast neoplasm; Malignant tumor of prostate; Hereditary breast ovarian cancer syndrome; Wilms tumor 1; Fanconi anemia complementation group D1; Breast-ovarian cancer, familial, susceptibility to, 2; Glioma susceptibility 3; Pancreatic cancer, susceptibility to, 2; Hereditary cancer-predisposing syndrome; Familial cancer of breast
BRCA2	chr13:g.32332877AAG>A	Stop-gain	Reviewed by expert panel	Hereditary breast ovarian cancer syndrome; Breast-ovarian cancer, familial, susceptibility to, 2; Hereditary cancer-predisposing syndrome; Familial cancer of breast
BRCA2	rs80359284 (TG)	Frameshift insertion	Reviewed by expert panel	Hereditary breast ovarian cancer syndrome; Breast-ovarian cancer, familial, susceptibility to, 2; Hereditary cancer-predisposing syndrome
BRCA2	rs80358428 (T)	Stop-gain	Reviewed by expert panel	Hereditary breast ovarian cancer syndrome; Breast-ovarian cancer, familial, susceptibility to, 2; Hereditary cancer-predisposing syndrome
BRCA2	rs80358429 (T)	Stop-gain	Reviewed by expert panel	Breast carcinoma; Hereditary breast ovarian cancer syndrome; Breast-ovarian cancer, familial, susceptibility to, 2; Hereditary cancer-predisposing syndrome; Familial cancer of breast; Breast and/or ovarian cancer
BRCA2	rs397507587 (T)	Stop-gain	Reviewed by expert panel	Hereditary breast ovarian cancer syndrome; Breast-ovarian cancer, familial, susceptibility to, 2; Hereditary cancer-predisposing syndrome; Familial cancer of breast
BRCA2	rs587781804 (C)	Frameshift deletion	Reviewed by expert panel	Breast-ovarian cancer, familial, susceptibility to, 2; Hereditary cancer-predisposing syndrome
BRCA2	rs1555281909 (T)	Frameshift deletion	Reviewed by expert panel	Breast-ovarian cancer, familial, susceptibility to, 2
BRCA2	rs886040365 (T)	Frameshift deletion	Reviewed by expert panel	Breast-ovarian cancer, familial, susceptibility to, 2
BRCA2	rs1555281911 (A)	Stop-gain	Criteria provided, Multiple submitters, No conflicts	Hereditary breast ovarian cancer syndrome
BRCA2	rs397507588 (T)	Frameshift deletion	Reviewed by expert panel	Breast-ovarian cancer, familial, susceptibility to, 2; Hereditary cancer-predisposing syndrome
BRCA2	rs587782611 (TG)	Frameshift insertion	Reviewed by expert panel	Hereditary breast ovarian cancer syndrome; Breast-ovarian cancer, familial, susceptibility to, 2; Hereditary cancer-predisposing syndrome
BRCA2	rs886040366 (GCAGT)	Frameshift insertion	Reviewed by expert panel	Hereditary breast ovarian cancer syndrome; Breast-ovarian cancer, familial, susceptibility to, 2
BRCA2	rs886040367 (T)	Frameshift deletion	Reviewed by expert panel	Breast-ovarian cancer, familial, susceptibility to, 2
BRCA2	rs80358434 (T)	Stop-gain	Reviewed by expert panel	Hereditary breast ovarian cancer syndrome; Breast-ovarian cancer, familial, susceptibility to, 2; Hereditary cancer-predisposing syndrome
BRCA2	rs1593892953 (A)	Frameshift deletion	Criteria provided, Multiple submitters, No conflicts	Hereditary breast ovarian cancer syndrome; Hereditary cancer-predisposing syndrome
BRCA2	rs886040368 (G)	Frameshift deletion	Reviewed by expert panel	Breast-ovarian cancer, familial, susceptibility to, 2
BRCA2	rs886040369 (GC)	Frameshift insertion	Reviewed by expert panel	Breast-ovarian cancer, familial, susceptibility to, 2
BRCA2	rs1064794018 (G)	Stop-gain	Criteria provided, Multiple submitters, No conflicts	Hereditary breast ovarian cancer syndrome; Hereditary cancer-predisposing syndrome
BRCA2	rs1566223700 (T)	Stop-gain	Criteria provided, Multiple submitters, No conflicts	Hereditary breast ovarian cancer syndrome; Breast-ovarian cancer, familial, susceptibility to, 2; Hereditary cancer-predisposing syndrome
BRCA2	rs80359285 (C)	Frameshift deletion	Reviewed by expert panel	Hereditary breast ovarian cancer syndrome; Breast-ovarian cancer, familial, susceptibility to, 2; Hereditary cancer-predisposing syndrome
BRCA2	rs397507591 (A)	Frameshift deletion	Reviewed by expert panel	Neoplasm of ovary; Hereditary breast ovarian cancer syndrome; Breast-ovarian cancer, familial, susceptibility to, 2; Hereditary cancer-predisposing syndrome
BRCA2	rs886040370 (A)	Frameshift deletion	Reviewed by expert panel	Breast-ovarian cancer, familial, susceptibility to, 2
BRCA2	chr13:g.32332981CA>C	Frameshift deletion	Reviewed by expert panel	Breast-ovarian cancer, familial, susceptibility to, 2; Hereditary cancer-predisposing syndrome
BRCA2	rs886038066 (C)	Frameshift deletion	Reviewed by expert panel	Breast-ovarian cancer, familial, susceptibility to, 2
BRCA2	rs80359286 (G)	Frameshift deletion	Reviewed by expert panel	Hereditary breast ovarian cancer syndrome; Breast-ovarian cancer, familial, susceptibility to, 2; Hereditary cancer-predisposing syndrome
BRCA2	rs397507592 (A)	Frameshift deletion	Reviewed by expert panel	Breast-ovarian cancer, familial, susceptibility to, 2; Hereditary cancer-predisposing syndrome
BRCA2	rs886040372 (A)	Frameshift deletion	Reviewed by expert panel	Breast-ovarian cancer, familial, susceptibility to, 2
BRCA2	rs80358438 (T)	Stop-gain	Reviewed by expert panel	Hereditary breast ovarian cancer syndrome; Breast-ovarian cancer, familial, susceptibility to, 1; Breast-ovarian cancer, familial, susceptibility to, 2; Familial cancer of breast; Breast and/or ovarian cancer
BRCA2	rs1555281935 (A)	Stop-gain	Reviewed by expert panel	Breast-ovarian cancer, familial, susceptibility to, 2; Hereditary cancer-predisposing syndrome
BRCA2	rs1593893158 (T)	Frameshift deletion	Criteria provided, Multiple submitters, No conflicts	Hereditary breast ovarian cancer syndrome; Hereditary cancer-predisposing syndrome
BRCA2	rs886040373 (T)	Frameshift deletion	Reviewed by expert panel	Breast-ovarian cancer, familial, susceptibility to, 2
BRCA2	rs1555281938 (T)	Stop-gain	Criteria provided, Multiple submitters, No conflicts	Hereditary breast ovarian cancer syndrome; Hereditary cancer-predisposing syndrome
BRCA2	rs397507593 (AG)	Frameshift insertion	Reviewed by expert panel	Breast-ovarian cancer, familial, susceptibility to, 2
BRCA2	rs80359288 (AG)	Frameshift insertion	Reviewed by expert panel	Breast-ovarian cancer, familial, susceptibility to, 2
BRCA2	chr13:g.32333022CT>C	Frameshift deletion	Reviewed by expert panel	Hereditary breast ovarian cancer syndrome; Breast-ovarian cancer, familial, susceptibility to, 2
BRCA2	rs1555281944 (T)	Frameshift deletion	Reviewed by expert panel	Breast-ovarian cancer, familial, susceptibility to, 2
BRCA2	rs786201986 (T)	Frameshift deletion	Reviewed by expert panel	Breast-ovarian cancer, familial, susceptibility to, 2; Hereditary cancer-predisposing syndrome
BRCA2	chr13:g.32333034G>GT	Frameshift insertion	Criteria provided, Multiple submitters, No conflicts	Hereditary breast ovarian cancer syndrome; Hereditary cancer-predisposing syndrome
BRCA2	rs886040374 (G)	Frameshift deletion	Reviewed by expert panel	Hereditary breast ovarian cancer syndrome; Malignant tumor of breast; Breast-ovarian cancer, familial, susceptibility to, 2; Hereditary cancer-predisposing syndrome; Breast and/or ovarian cancer
BRCA2	rs863224824 (C)	Frameshift deletion	Reviewed by expert panel	Hereditary breast ovarian cancer syndrome; Breast-ovarian cancer, familial, susceptibility to, 2; Hereditary cancer-predisposing syndrome
BRCA2	rs397507594 (T)	Frameshift deletion	Reviewed by expert panel	Hereditary breast ovarian cancer syndrome; Breast-ovarian cancer, familial, susceptibility to, 2
BRCA2	rs1555281966 (CA)	Frameshift insertion	Reviewed by expert panel	Breast-ovarian cancer, familial, susceptibility to, 2
BRCA2	rs886040375 (T)	Frameshift deletion	Reviewed by expert panel	Breast-ovarian cancer, familial, susceptibility to, 2
BRCA2	chr13:g.32333065T>TA	Frameshift insertion	Reviewed by expert panel	Hereditary breast ovarian cancer syndrome; Breast-ovarian cancer, familial, susceptibility to, 2; Hereditary cancer-predisposing syndrome
BRCA2	chr13:g.32333065TA>T	Frameshift deletion	Criteria provided, Multiple submitters, No conflicts	Hereditary breast ovarian cancer syndrome; Hereditary cancer-predisposing syndrome
BRCA2	rs879255325 (T)	Stop-gain	Reviewed by expert panel	Hereditary breast ovarian cancer syndrome; Breast-ovarian cancer, familial, susceptibility to, 2; Hereditary cancer-predisposing syndrome
BRCA2	rs886040377 (A)	Frameshift deletion	Reviewed by expert panel	Breast-ovarian cancer, familial, susceptibility to, 2
BRCA2	rs138734772 (T)	Stop-gain	Reviewed by expert panel	Breast-ovarian cancer, familial, susceptibility to, 2
BRCA2	chr13:g.32333072GA>G	Frameshift deletion	Reviewed by expert panel	Hereditary breast ovarian cancer syndrome; Breast-ovarian cancer, familial, susceptibility to, 2; Hereditary cancer-predisposing syndrome
BRCA2	rs80359292 (G)	Frameshift deletion	Reviewed by expert panel	Breast-ovarian cancer, familial, susceptibility to, 2; Familial cancer of breast
BRCA2	rs80359291 (G)	Frameshift deletion	Reviewed by expert panel	Hereditary breast ovarian cancer syndrome; Breast-ovarian cancer, familial, susceptibility to, 2; Hereditary cancer-predisposing syndrome
BRCA2	rs80359293 (C)	Frameshift deletion	Reviewed by expert panel	Hereditary breast ovarian cancer syndrome; Breast-ovarian cancer, familial, susceptibility to, 2; Hereditary cancer-predisposing syndrome
BRCA2	rs276174811 (CT)	Stop-gain	Reviewed by expert panel	Breast-ovarian cancer, familial, susceptibility to, 2
BRCA2	rs397507597 (A)	Frameshift deletion	Reviewed by expert panel	Breast-ovarian cancer, familial, susceptibility to, 2; Familial cancer of breast
BRCA2	rs80359294 (G)	Frameshift deletion	Reviewed by expert panel	Hereditary breast ovarian cancer syndrome; Breast-ovarian cancer, familial, susceptibility to, 2
BRCA2	rs886040378 (T)	Stop-gain	Reviewed by expert panel	Breast-ovarian cancer, familial, susceptibility to, 2
BRCA2	rs80359295 (A)	Frameshift deletion	Reviewed by expert panel	Hereditary breast ovarian cancer syndrome; Breast-ovarian cancer, familial, susceptibility to, 2; Hereditary cancer-predisposing syndrome
BRCA2	rs397507598 (G)	Frameshift deletion	Reviewed by expert panel	Breast-ovarian cancer, familial, susceptibility to, 2; Familial cancer of breast
BRCA2	rs398122729 (T)	Stop-gain	Reviewed by expert panel	Hereditary breast ovarian cancer syndrome; Breast-ovarian cancer, familial, susceptibility to, 2; Hereditary cancer-predisposing syndrome
BRCA2	rs397507599 (A)	Frameshift deletion	Reviewed by expert panel	Breast-ovarian cancer, familial, susceptibility to, 2; Familial cancer of breast
BRCA2	rs80359296 (AG)	Frameshift insertion	Reviewed by expert panel	Breast-ovarian cancer, familial, susceptibility to, 2
BRCA2	rs80359297 (C)	Frameshift deletion	Reviewed by expert panel	Hereditary breast ovarian cancer syndrome; Breast-ovarian cancer, familial, susceptibility to, 2; Hereditary cancer-predisposing syndrome
BRCA2	rs876659627 (G)	Stop-gain	Reviewed by expert panel	Hereditary breast ovarian cancer syndrome; Breast-ovarian cancer, familial, susceptibility to, 2; Hereditary cancer-predisposing syndrome
BRCA2	rs879255437 (C)	Frameshift deletion	Reviewed by expert panel	Breast-ovarian cancer, familial, susceptibility to, 2
BRCA2	rs886040379 (T)	Frameshift deletion	Reviewed by expert panel	Breast-ovarian cancer, familial, susceptibility to, 2
BRCA2	rs886040380 (T)	Frameshift deletion	Reviewed by expert panel	Hereditary breast ovarian cancer syndrome; Breast-ovarian cancer, familial, susceptibility to, 2
BRCA2	rs397507600 (T)	Stop-gain	Reviewed by expert panel	Breast-ovarian cancer, familial, susceptibility to, 2
BRCA2	rs80358452 (G)	Stop-gain	Reviewed by expert panel	Hereditary breast ovarian cancer syndrome; Breast-ovarian cancer, familial, susceptibility to, 2; Hereditary cancer-predisposing syndrome
BRCA2	rs397507601 (T)	Frameshift deletion	Reviewed by expert panel	Breast-ovarian cancer, familial, susceptibility to, 2
BRCA2	rs1555282011 (A)	Frameshift deletion	Criteria provided, Multiple submitters, No conflicts	Hereditary breast ovarian cancer syndrome; Hereditary cancer-predisposing syndrome
BRCA2	rs886040381 (T)	Frameshift deletion	Reviewed by expert panel	Breast-ovarian cancer, familial, susceptibility to, 2
BRCA2	rs80358455 (T)	Stop-gain	Reviewed by expert panel	Hereditary breast ovarian cancer syndrome; Breast-ovarian cancer, familial, susceptibility to, 2; Hereditary cancer-predisposing syndrome
BRCA2	rs876659278 (T)	Frameshift deletion	Reviewed by expert panel	Breast-ovarian cancer, familial, susceptibility to, 2; Hereditary cancer-predisposing syndrome
BRCA2	rs1566224110 (A)	Stop-gain	Criteria provided, Multiple submitters, No conflicts	Hereditary breast ovarian cancer syndrome; Hereditary cancer-predisposing syndrome
BRCA2	rs886040382 (G)	Frameshift deletion	Reviewed by expert panel	Breast-ovarian cancer, familial, susceptibility to, 2
BRCA2	rs80358456 (A)	Stop-gain	Reviewed by expert panel	Hereditary breast ovarian cancer syndrome; Malignant tumor of breast; Breast-ovarian cancer, familial, susceptibility to, 2; Hereditary cancer-predisposing syndrome
BRCA2	rs1555282016 (C)	Frameshift deletion	Reviewed by expert panel	Breast-ovarian cancer, familial, susceptibility to, 2; Hereditary cancer-predisposing syndrome
BRCA2	rs886040383 (C)	Frameshift deletion	Reviewed by expert panel	Hereditary breast ovarian cancer syndrome; Breast-ovarian cancer, familial, susceptibility to, 2
BRCA2	rs1555282023 (CG)	Frameshift insertion	Reviewed by expert panel	Breast-ovarian cancer, familial, susceptibility to, 2
BRCA2	rs886038067 (AG)	Frameshift insertion	Reviewed by expert panel	Breast-ovarian cancer, familial, susceptibility to, 2
BRCA2	rs80359300 (A)	Frameshift deletion	Reviewed by expert panel	Breast-ovarian cancer, familial, susceptibility to, 2
BRCA2	rs397507274 (T)	Stop-gain	Criteria provided, Multiple submitters, No conflicts	Hereditary breast ovarian cancer syndrome
BRCA2	rs886040384 (C)	Frameshift deletion	Reviewed by expert panel	Hereditary breast ovarian cancer syndrome; Breast-ovarian cancer, familial, susceptibility to, 2; Hereditary cancer-predisposing syndrome
BRCA2	rs397507602 (A)	Frameshift deletion	Reviewed by expert panel	Hereditary breast ovarian cancer syndrome; Breast-ovarian cancer, familial, susceptibility to, 2
BRCA2	rs879255326 (A)	Frameshift deletion	Reviewed by expert panel	Hereditary breast ovarian cancer syndrome; Breast-ovarian cancer, familial, susceptibility to, 2; Hereditary cancer-predisposing syndrome; Familial cancer of breast
BRCA2	rs1131692274 (G)	Stop-gain	Criteria provided, Multiple submitters, No conflicts	Hereditary breast ovarian cancer syndrome; Breast-ovarian cancer, familial, susceptibility to, 2; Hereditary cancer-predisposing syndrome
BRCA2	rs886040385 (T)	Frameshift deletion	Reviewed by expert panel	Breast-ovarian cancer, familial, susceptibility to, 2
BRCA2	rs397507605 (C)	Stop-gain	Reviewed by expert panel	Breast-ovarian cancer, familial, susceptibility to, 2
BRCA2	rs397507604 (A)	Stop-gain	Reviewed by expert panel	Hereditary breast ovarian cancer syndrome; Breast-ovarian cancer, familial, susceptibility to, 2; Hereditary cancer-predisposing syndrome
BRCA2	rs80359301 (G)	Frameshift deletion	Reviewed by expert panel	Hereditary breast ovarian cancer syndrome; Breast-ovarian cancer, familial, susceptibility to, 2; Hereditary cancer-predisposing syndrome; Familial cancer of breast
BRCA2	rs80359302 (A)	Frameshift deletion	Reviewed by expert panel	Medulloblastoma; Malignant tumor of prostate; Hereditary breast ovarian cancer syndrome; Wilms tumor 1; Fanconi anemia complementation group D1; Breast-ovarian cancer, familial, susceptibility to, 2; Glioma susceptibility 3; Pancreatic cancer, susceptibility to, 2; Hereditary cancer-predisposing syndrome; Familial cancer of breast; BRCA2-Related Disorders
BRCA2	rs1555282048 (T)	Stop-gain	Criteria provided, Multiple submitters, No conflicts	Breast-ovarian cancer, familial, susceptibility to, 2; Hereditary cancer-predisposing syndrome
BRCA2	rs1566224246 (G)	Stop-gain	Criteria provided, Multiple submitters, No conflicts	Hereditary breast ovarian cancer syndrome; Hereditary cancer-predisposing syndrome
BRCA2	rs397507275 (T)	Stop-gain	Reviewed by expert panel	Hereditary breast ovarian cancer syndrome; Breast-ovarian cancer, familial, susceptibility to, 2; Hereditary cancer-predisposing syndrome
BRCA2	rs1555282054 (A)	Frameshift deletion	Reviewed by expert panel	Breast-ovarian cancer, familial, susceptibility to, 2
BRCA2	chr13:g.32333238CAAAT>C	Frameshift deletion	Reviewed by expert panel	Hereditary breast ovarian cancer syndrome; Breast-ovarian cancer, familial, susceptibility to, 2; Hereditary cancer-predisposing syndrome; Familial cancer of breast
BRCA2	rs80359303 (C)	Frameshift deletion	Reviewed by expert panel	Hereditary breast ovarian cancer syndrome; Breast-ovarian cancer, familial, susceptibility to, 2; Hereditary cancer-predisposing syndrome
BRCA2	rs2137474660 (TA)	Frameshift insertion	Criteria provided, Multiple submitters, No conflicts	Hereditary breast ovarian cancer syndrome; Hereditary cancer-predisposing syndrome
BRCA2	rs397507606 (T)	Frameshift deletion	Reviewed by expert panel	Hereditary breast ovarian cancer syndrome; Breast-ovarian cancer, familial, susceptibility to, 2; Hereditary cancer-predisposing syndrome
BRCA2	rs80359304 (G)	Frameshift deletion	Reviewed by expert panel	Hereditary breast ovarian cancer syndrome; Breast-ovarian cancer, familial, susceptibility to, 1; Breast-ovarian cancer, familial, susceptibility to, 2; Hereditary cancer-predisposing syndrome
BRCA2	rs1566224293 (A)	Frameshift deletion	Criteria provided, Multiple submitters, No conflicts	Hereditary breast ovarian cancer syndrome; Hereditary cancer-predisposing syndrome
BRCA2	rs886040387 (T)	Frameshift deletion	Reviewed by expert panel	Breast-ovarian cancer, familial, susceptibility to, 2
BRCA2	rs1555282073 (C)	Frameshift deletion	Criteria provided, Multiple submitters, No conflicts	Hereditary breast ovarian cancer syndrome
BRCA2	rs886040388 (G)	Frameshift deletion	Reviewed by expert panel	Breast-ovarian cancer, familial, susceptibility to, 2
BRCA2	chr13:g.32333267G>GA	Frameshift insertion	Reviewed by expert panel	Hereditary breast ovarian cancer syndrome; Breast-ovarian cancer, familial, susceptibility to, 2
BRCA2	rs80358461 (T)	Stop-gain	Reviewed by expert panel	Breast-ovarian cancer, familial, susceptibility to, 2
BRCA2	rs886040389 (G)	Frameshift deletion	Reviewed by expert panel	Breast-ovarian cancer, familial, susceptibility to, 2; Hereditary cancer-predisposing syndrome
BRCA2	rs276174813 (C)	Stop-gain	Reviewed by expert panel	Medulloblastoma; Malignant tumor of prostate; Hereditary breast ovarian cancer syndrome; Malignant tumor of breast; Wilms tumor 1; Fanconi anemia complementation group D1; Breast-ovarian cancer, familial, susceptibility to, 2; Glioma susceptibility 3; Pancreatic cancer, susceptibility to, 2; Hereditary cancer-predisposing syndrome; Familial cancer of breast
BRCA2	rs397507607 (C)	Frameshift deletion	Reviewed by expert panel	Hereditary breast ovarian cancer syndrome; Breast-ovarian cancer, familial, susceptibility to, 2
BRCA2	rs1135401894 (T)	Stop-gain	Reviewed by expert panel	Hereditary breast ovarian cancer syndrome; Breast-ovarian cancer, familial, susceptibility to, 2
BRCA2	rs886040390 (T)	Frameshift deletion	Reviewed by expert panel	Breast-ovarian cancer, familial, susceptibility to, 2; Hereditary cancer-predisposing syndrome
BRCA2	rs80358464 (A)	Stop-gain	Reviewed by expert panel	Hereditary breast ovarian cancer syndrome; Breast-ovarian cancer, familial, susceptibility to, 2; Hereditary cancer-predisposing syndrome
BRCA2	rs80358464 (G)	Stop-gain	Reviewed by expert panel	Hereditary breast ovarian cancer syndrome; Breast-ovarian cancer, familial, susceptibility to, 2; Hereditary cancer-predisposing syndrome
BRCA2	rs397507608 (A)	Frameshift deletion	Reviewed by expert panel	Neoplasm of ovary; Breast-ovarian cancer, familial, susceptibility to, 2; Hereditary cancer-predisposing syndrome; Familial cancer of breast
BRCA2	chr13:g.32333283G>GA	Frameshift insertion	Reviewed by expert panel	Breast carcinoma; Hereditary breast ovarian cancer syndrome; Carcinoma of pancreas; Breast-ovarian cancer, familial, susceptibility to, 1; Breast-ovarian cancer, familial, susceptibility to, 2; Hereditary cancer-predisposing syndrome; Familial cancer of breast; Breast and/or ovarian cancer; BRCA2-Related Disorders
BRCA2	rs80359306 (G)	Frameshift deletion	Reviewed by expert panel	Hereditary breast ovarian cancer syndrome; Fanconi anemia complementation group D1; Breast-ovarian cancer, familial, susceptibility to, 2; Hereditary cancer-predisposing syndrome; Familial cancer of breast
BRCA2	rs1555282094 (AC)	Frameshift insertion	Reviewed by expert panel	Breast-ovarian cancer, familial, susceptibility to, 2
BRCA2	rs80359310 (TA)	Frameshift insertion	Reviewed by expert panel	Hereditary breast ovarian cancer syndrome; Breast-ovarian cancer, familial, susceptibility to, 2
BRCA2	rs587779358 (TTT)	Stop-gain	Criteria provided, Multiple submitters, No conflicts	Hereditary breast ovarian cancer syndrome; Hereditary cancer-predisposing syndrome; Familial cancer of breast
BRCA2	rs879255327 (GA)	Frameshift insertion	Reviewed by expert panel	Breast-ovarian cancer, familial, susceptibility to, 2; Familial cancer of breast
BRCA2	rs80358471 (T)	Stop-gain	Reviewed by expert panel	Hereditary breast ovarian cancer syndrome; Breast-ovarian cancer, familial, susceptibility to, 2; Hereditary cancer-predisposing syndrome
BRCA2	rs80358472 (T)	Stop-gain	Reviewed by expert panel	Hereditary breast ovarian cancer syndrome; Breast-ovarian cancer, familial, susceptibility to, 2; Hereditary cancer-predisposing syndrome
BRCA2	rs80359311 (A)	Frameshift deletion	Reviewed by expert panel	Hereditary breast ovarian cancer syndrome; Breast-ovarian cancer, familial, susceptibility to, 2; Hereditary cancer-predisposing syndrome
BRCA2	rs80358474 (A)	Stop-gain	Reviewed by expert panel	Hereditary breast ovarian cancer syndrome; Malignant tumor of breast; Breast-ovarian cancer, familial, susceptibility to, 2; Hereditary cancer-predisposing syndrome
BRCA2	rs80358474 (G)	Stop-gain	Reviewed by expert panel	Hereditary breast ovarian cancer syndrome; Breast-ovarian cancer, familial, susceptibility to, 1; Breast-ovarian cancer, familial, susceptibility to, 2
BRCA2	rs1064796073 (C)	Frameshift deletion	Reviewed by expert panel	Breast-ovarian cancer, familial, susceptibility to, 2
BRCA2	rs886040392 (C)	Frameshift deletion	Reviewed by expert panel	Breast-ovarian cancer, familial, susceptibility to, 2
BRCA2	rs80359312 (AT)	Stop-gain	Reviewed by expert panel	Hereditary breast ovarian cancer syndrome; Breast-ovarian cancer, familial, susceptibility to, 2; Hereditary cancer-predisposing syndrome
BRCA2	rs886040393 (A)	Frameshift deletion	Reviewed by expert panel	Hereditary breast ovarian cancer syndrome; Breast-ovarian cancer, familial, susceptibility to, 2
BRCA2	rs1566224496 (C)	Frameshift deletion	Criteria provided, Multiple submitters, No conflicts	Hereditary breast ovarian cancer syndrome
BRCA2	rs397507278 (A)	Stop-gain	Reviewed by expert panel	Hereditary breast ovarian cancer syndrome; Breast-ovarian cancer, familial, susceptibility to, 2; Hereditary cancer-predisposing syndrome
BRCA2	rs397507610 (CA)	Frameshift insertion	Reviewed by expert panel	Breast-ovarian cancer, familial, susceptibility to, 2; Familial cancer of breast
BRCA2	rs397507278 (G)	Stop-gain	Reviewed by expert panel	Breast-ovarian cancer, familial, susceptibility to, 2; Hereditary cancer-predisposing syndrome
BRCA2	rs2137475631 (AG)	Stop-gain	Criteria provided, Multiple submitters, No conflicts	Hereditary breast ovarian cancer syndrome; Hereditary cancer-predisposing syndrome
BRCA2	chr13:g.32333330G>GC	Frameshift insertion	Reviewed by expert panel	Breast-ovarian cancer, familial, susceptibility to, 2; Familial cancer of breast
BRCA2	rs397507611 (G)	Frameshift deletion	Reviewed by expert panel	Breast-ovarian cancer, familial, susceptibility to, 2; Hereditary cancer-predisposing syndrome
BRCA2	rs1555282128 (CA)	Frameshift insertion	Reviewed by expert panel	Breast-ovarian cancer, familial, susceptibility to, 2
BRCA2	rs80359313 (CA)	Frameshift insertion	Reviewed by expert panel	Breast-ovarian cancer, familial, susceptibility to, 2
BRCA2	rs80358476 (T)	Stop-gain	Reviewed by expert panel	Hereditary breast ovarian cancer syndrome; Breast-ovarian cancer, familial, susceptibility to, 2; Hereditary cancer-predisposing syndrome
BRCA2	rs2072424360 (TA)	Stop-gain	Criteria provided, Multiple submitters, No conflicts	Hereditary breast ovarian cancer syndrome; Hereditary cancer-predisposing syndrome
BRCA2	rs397507612 (C)	Frameshift deletion	Reviewed by expert panel	Breast-ovarian cancer, familial, susceptibility to, 2; Familial cancer of breast
BRCA2	rs1555282146 (C)	Frameshift deletion	Reviewed by expert panel	Hereditary breast ovarian cancer syndrome; Breast-ovarian cancer, familial, susceptibility to, 2; Hereditary cancer-predisposing syndrome
BRCA2	rs80359314 (TA)	Frameshift insertion	Reviewed by expert panel	Hereditary breast ovarian cancer syndrome; Breast-ovarian cancer, familial, susceptibility to, 2; Hereditary cancer-predisposing syndrome; Familial cancer of breast
BRCA2	rs80359314 (TAA)	Frameshift insertion	Reviewed by expert panel	Hereditary breast ovarian cancer syndrome; Breast-ovarian cancer, familial, susceptibility to, 2
BRCA2	rs1555282148 (TAC)	Frameshift insertion	Reviewed by expert panel	Hereditary breast ovarian cancer syndrome; Breast-ovarian cancer, familial, susceptibility to, 2
BRCA2	rs886040394 (T)	Frameshift deletion	Reviewed by expert panel	Breast-ovarian cancer, familial, susceptibility to, 2
BRCA2	rs80359315 (A)	Frameshift deletion	Reviewed by expert panel	Medulloblastoma; Malignant tumor of prostate; Hereditary breast ovarian cancer syndrome; Wilms tumor 1; Fanconi anemia complementation group D1; Breast-ovarian cancer, familial, susceptibility to, 2; Glioma susceptibility 3; Pancreatic cancer, susceptibility to, 2; Hereditary cancer-predisposing syndrome; Familial cancer of breast
BRCA2	rs397507613 (ATT)	Frameshift insertion	Reviewed by expert panel	Breast-ovarian cancer, familial, susceptibility to, 2
BRCA2	rs886040395 (GTT)	Frameshift insertion	Reviewed by expert panel	Breast-ovarian cancer, familial, susceptibility to, 2
BRCA2	rs397507614 (G)	Frameshift deletion	Reviewed by expert panel	Breast-ovarian cancer, familial, susceptibility to, 2; Familial cancer of breast
BRCA2	rs878853298 (A)	Frameshift deletion	Reviewed by expert panel	Breast-ovarian cancer, familial, susceptibility to, 2
BRCA2	rs1555282156 (A)	Frameshift deletion	Reviewed by expert panel	Breast-ovarian cancer, familial, susceptibility to, 2
BRCA2	rs431825288 (G)	Stop-gain	Reviewed by expert panel	Hereditary breast ovarian cancer syndrome; Breast-ovarian cancer, familial, susceptibility to, 2; Hereditary cancer-predisposing syndrome
BRCA2	rs587781629 (A)	Splicing	Criteria provided, Multiple submitters, No conflicts	Medulloblastoma; Malignant tumor of prostate; Hereditary breast ovarian cancer syndrome; Wilms tumor 1; Breast-ovarian cancer, familial, susceptibility to, 1; Fanconi anemia complementation group D1; Breast-ovarian cancer, familial, susceptibility to, 2; Glioma susceptibility 3; Pancreatic cancer, susceptibility to, 2; Hereditary cancer-predisposing syndrome; Familial cancer of breast
BRCA2	rs1228762581 (T)	Splicing	Criteria provided, Multiple submitters, No conflicts	Hereditary breast ovarian cancer syndrome; Breast-ovarian cancer, familial, susceptibility to, 2
BRCA2	rs1566225769 (T)	Splicing	Criteria provided, Multiple submitters, No conflicts	Hereditary breast ovarian cancer syndrome; Hereditary cancer-predisposing syndrome
BRCA2	rs886040396 (G)	Stop-gain	Reviewed by expert panel	Breast-ovarian cancer, familial, susceptibility to, 2
BRCA2	rs1555282353 (CAT)	Frameshift insertion	Reviewed by expert panel	Breast-ovarian cancer, familial, susceptibility to, 2
BRCA2	rs886040397 (CTA)	Frameshift insertion	Reviewed by expert panel	Breast-ovarian cancer, familial, susceptibility to, 2
BRCA2	rs80359316 (T)	Frameshift deletion	Reviewed by expert panel	Hereditary breast ovarian cancer syndrome; Malignant tumor of breast; Breast-ovarian cancer, familial, susceptibility to, 2; Hereditary cancer-predisposing syndrome
BRCA2	rs397507616 (G)	Frameshift deletion	Reviewed by expert panel	Breast-ovarian cancer, familial, susceptibility to, 2
BRCA2	rs876658660 (T)	Frameshift deletion	Reviewed by expert panel	Hereditary breast ovarian cancer syndrome; Breast-ovarian cancer, familial, susceptibility to, 2; Hereditary cancer-predisposing syndrome
BRCA2	rs886040398 (G)	Stop-gain	Reviewed by expert panel	Breast-ovarian cancer, familial, susceptibility to, 2
BRCA2	rs398122735 (T)	Stop-gain	Reviewed by expert panel	Hereditary breast ovarian cancer syndrome; Breast-ovarian cancer, familial, susceptibility to, 2; Hereditary cancer-predisposing syndrome; Familial cancer of breast
BRCA2	rs786203845 (T)	Stop-gain	Reviewed by expert panel	Breast-ovarian cancer, familial, susceptibility to, 2; Hereditary cancer-predisposing syndrome
BRCA2	rs1555282375 (A)	Frameshift deletion	Reviewed by expert panel	Breast-ovarian cancer, familial, susceptibility to, 2; Hereditary cancer-predisposing syndrome
BRCA2	rs397507279 (A)	Stop-gain	Reviewed by expert panel	Hereditary breast ovarian cancer syndrome; Breast-ovarian cancer, familial, susceptibility to, 2; Hereditary cancer-predisposing syndrome
BRCA2	rs886040399 (ACTAG)	Stop-gain	Reviewed by expert panel	Breast-ovarian cancer, familial, susceptibility to, 2
BRCA2	rs1060502455 (A)	Frameshift deletion	Reviewed by expert panel	Hereditary breast ovarian cancer syndrome; Breast-ovarian cancer, familial, susceptibility to, 2
BRCA2	rs886038068 (C)	Frameshift deletion	Reviewed by expert panel	Carcinoma of pancreas; Breast-ovarian cancer, familial, susceptibility to, 2
BRCA2	rs1555282390 (T)	Frameshift deletion	Criteria provided, Multiple submitters, No conflicts	Hereditary breast ovarian cancer syndrome; Hereditary cancer-predisposing syndrome
BRCA2	rs879255439 (T)	Stop-gain	Criteria provided, Multiple submitters, No conflicts	Hereditary breast ovarian cancer syndrome; Hereditary cancer-predisposing syndrome
BRCA2	rs886040401 (G)	Frameshift deletion	Reviewed by expert panel	Breast-ovarian cancer, familial, susceptibility to, 2
BRCA2	rs398122737 (C)	Frameshift deletion	Reviewed by expert panel	Breast-ovarian cancer, familial, susceptibility to, 2
BRCA2	rs886040402 (C)	Frameshift deletion	Reviewed by expert panel	Hereditary breast ovarian cancer syndrome; Breast-ovarian cancer, familial, susceptibility to, 2; Hereditary cancer-predisposing syndrome
BRCA2	rs80359317 (A)	Frameshift deletion	Reviewed by expert panel	Breast-ovarian cancer, familial, susceptibility to, 2
BRCA2	rs879255440 (A)	Frameshift deletion	Reviewed by expert panel	Hereditary breast ovarian cancer syndrome; Breast-ovarian cancer, familial, susceptibility to, 2
BRCA2	rs80359318 (T)	Frameshift deletion	Reviewed by expert panel	Hereditary breast ovarian cancer syndrome; Breast-ovarian cancer, familial, susceptibility to, 2; Hereditary cancer-predisposing syndrome
BRCA2	rs879254122 (A)	Frameshift deletion	Reviewed by expert panel	Breast-ovarian cancer, familial, susceptibility to, 2
BRCA2	chr13:g.32336399ATC>A	Frameshift deletion	Reviewed by expert panel	Breast-ovarian cancer, familial, susceptibility to, 2
BRCA2	rs80359319 (A)	Frameshift deletion	Reviewed by expert panel	Hereditary breast ovarian cancer syndrome; Breast-ovarian cancer, familial, susceptibility to, 2; Hereditary cancer-predisposing syndrome
BRCA2	rs587782780 (T)	Stop-gain	Reviewed by expert panel	Breast neoplasm; Hereditary breast ovarian cancer syndrome; Breast-ovarian cancer, familial, susceptibility to, 2; Hereditary cancer-predisposing syndrome
BRCA2	rs80358485 (G)	Stop-gain	Reviewed by expert panel	Hereditary breast ovarian cancer syndrome; Breast-ovarian cancer, familial, susceptibility to, 2
BRCA2	rs80359321 (T)	Frameshift deletion	Reviewed by expert panel	Breast-ovarian cancer, familial, susceptibility to, 2
BRCA2	chr13:g.32336441G>GA	Frameshift insertion	Reviewed by expert panel	Breast-ovarian cancer, familial, susceptibility to, 2; Hereditary cancer-predisposing syndrome
BRCA2	rs431825291 (T)	Stop-gain	Reviewed by expert panel	Breast-ovarian cancer, familial, susceptibility to, 2
BRCA2	rs431825292 (G)	Frameshift deletion	Criteria provided, Multiple submitters, No conflicts	Hereditary breast ovarian cancer syndrome; Hereditary cancer-predisposing syndrome
BRCA2	rs80359322 (A)	Frameshift deletion	Reviewed by expert panel	Hereditary breast ovarian cancer syndrome; Breast-ovarian cancer, familial, susceptibility to, 2; Hereditary cancer-predisposing syndrome
BRCA2	rs80359323 (T)	Frameshift deletion	Reviewed by expert panel	Breast-ovarian cancer, familial, susceptibility to, 2; Hereditary cancer-predisposing syndrome
BRCA2	rs886040403 (T)	Frameshift deletion	Reviewed by expert panel	Hereditary breast ovarian cancer syndrome; Breast-ovarian cancer, familial, susceptibility to, 2; Hereditary cancer-predisposing syndrome; Familial cancer of breast
BRCA2	rs878853559 (T)	Stop-gain	Reviewed by expert panel	Breast neoplasm; Hereditary breast ovarian cancer syndrome; Breast-ovarian cancer, familial, susceptibility to, 2; Hereditary cancer-predisposing syndrome
BRCA2	rs80359324 (G)	Frameshift deletion	Reviewed by expert panel	Hereditary breast ovarian cancer syndrome; Breast-ovarian cancer, familial, susceptibility to, 2; Hereditary cancer-predisposing syndrome
BRCA2	rs1555282449 (A)	Stop-gain	Criteria provided, Multiple submitters, No conflicts	Hereditary breast ovarian cancer syndrome; Hereditary cancer-predisposing syndrome
BRCA2	rs2072450488 (A)	Frameshift deletion	Criteria provided, Multiple submitters, No conflicts	Hereditary breast ovarian cancer syndrome
BRCA2	rs1555282454 (A)	Frameshift deletion	Criteria provided, Multiple submitters, No conflicts	Hereditary breast ovarian cancer syndrome; Hereditary cancer-predisposing syndrome
BRCA2	rs886040404 (A)	Frameshift deletion	Reviewed by expert panel	Breast-ovarian cancer, familial, susceptibility to, 2; Hereditary cancer-predisposing syndrome
BRCA2	rs879255441 (T)	Frameshift deletion	Reviewed by expert panel	Hereditary breast ovarian cancer syndrome; Breast-ovarian cancer, familial, susceptibility to, 2
BRCA2	rs886040405 (G)	Stop-gain	Reviewed by expert panel	Hereditary breast ovarian cancer syndrome; Breast-ovarian cancer, familial, susceptibility to, 2; Hereditary cancer-predisposing syndrome
BRCA2	rs2137483571 (ATGCC)	Frameshift insertion	Criteria provided, Multiple submitters, No conflicts	Hereditary breast ovarian cancer syndrome; Hereditary cancer-predisposing syndrome
BRCA2	rs535547513 (A)	Stop-gain	Reviewed by expert panel	Hereditary breast ovarian cancer syndrome; Breast-ovarian cancer, familial, susceptibility to, 2
BRCA2	rs886040407 (T)	Stop-gain	Reviewed by expert panel	Hereditary breast ovarian cancer syndrome; Breast-ovarian cancer, familial, susceptibility to, 2
BRCA2	rs886040408 (CA)	Frameshift insertion	Reviewed by expert panel	Breast-ovarian cancer, familial, susceptibility to, 2; Hereditary cancer-predisposing syndrome
BRCA2	rs2137483697 (T)	Stop-gain	Criteria provided, Multiple submitters, No conflicts	Hereditary breast ovarian cancer syndrome; Hereditary cancer-predisposing syndrome
BRCA2	rs1555282477 (C)	Frameshift deletion	Criteria provided, Multiple submitters, No conflicts	Hereditary breast ovarian cancer syndrome; Hereditary cancer-predisposing syndrome
BRCA2	rs878853560 (A)	Stop-gain	Reviewed by expert panel	Hereditary breast ovarian cancer syndrome; Breast-ovarian cancer, familial, susceptibility to, 2
BRCA2	rs397507618 (T)	Frameshift deletion	Reviewed by expert panel	Medulloblastoma; Malignant tumor of prostate; Hereditary breast ovarian cancer syndrome; Wilms tumor 1; Fanconi anemia complementation group D1; Breast-ovarian cancer, familial, susceptibility to, 2; Glioma susceptibility 3; Pancreatic cancer, susceptibility to, 2; Hereditary cancer-predisposing syndrome; Familial cancer of breast
BRCA2	rs876660512 (A)	Stop-gain	Reviewed by expert panel	Breast-ovarian cancer, familial, susceptibility to, 2; Hereditary cancer-predisposing syndrome
BRCA2	rs1555282489 (A)	Frameshift deletion	Reviewed by expert panel	Breast-ovarian cancer, familial, susceptibility to, 2
BRCA2	chr13:g.32336517C>CA	Frameshift insertion	Criteria provided, Multiple submitters, No conflicts	Hereditary breast ovarian cancer syndrome
BRCA2	rs2072451752 (C)	Frameshift deletion	Criteria provided, Multiple submitters, No conflicts	Hereditary breast ovarian cancer syndrome; Hereditary cancer-predisposing syndrome
BRCA2	chr13:g.32336524C>CA	Frameshift insertion	Reviewed by expert panel	Breast neoplasm; Hereditary breast ovarian cancer syndrome; Breast-ovarian cancer, familial, susceptibility to, 2
BRCA2	rs276174819 (C)	Frameshift deletion	Criteria provided, Multiple submitters, No conflicts	Hereditary breast ovarian cancer syndrome; Hereditary cancer-predisposing syndrome
BRCA2	rs2137483902 (T)	Stop-gain	Criteria provided, Multiple submitters, No conflicts	Hereditary breast ovarian cancer syndrome; Hereditary cancer-predisposing syndrome
BRCA2	rs1555282499 (A)	Frameshift deletion	Criteria provided, Multiple submitters, No conflicts	Hereditary breast ovarian cancer syndrome
BRCA2	rs1064793627 (A)	Frameshift deletion	Reviewed by expert panel	Breast-ovarian cancer, familial, susceptibility to, 2
BRCA2	rs886040409 (A)	Frameshift deletion	Reviewed by expert panel	Breast-ovarian cancer, familial, susceptibility to, 2
BRCA2	rs1555282521 (TAA)	Frameshift insertion	Reviewed by expert panel	Breast-ovarian cancer, familial, susceptibility to, 2
BRCA2	rs886040410 (GAA)	Frameshift insertion	Reviewed by expert panel	Breast-ovarian cancer, familial, susceptibility to, 2
BRCA2	rs886040411 (T)	Frameshift deletion	Reviewed by expert panel	Breast-ovarian cancer, familial, susceptibility to, 2
BRCA2	rs886040413 (G)	Frameshift deletion	Reviewed by expert panel	Breast-ovarian cancer, familial, susceptibility to, 2
BRCA2	rs886040412 (C)	Frameshift deletion	Reviewed by expert panel	Breast-ovarian cancer, familial, susceptibility to, 2
BRCA2	rs80359325 (AT)	Frameshift insertion	Reviewed by expert panel	Hereditary breast ovarian cancer syndrome; Breast-ovarian cancer, familial, susceptibility to, 2; Hereditary cancer-predisposing syndrome
BRCA2	rs398122742 (A)	Stop-gain	Reviewed by expert panel	Hereditary breast ovarian cancer syndrome; Breast-ovarian cancer, familial, susceptibility to, 2; Hereditary cancer-predisposing syndrome
BRCA2	rs80358494 (T)	Stop-gain	Reviewed by expert panel	Medulloblastoma; Malignant tumor of prostate; Hereditary breast ovarian cancer syndrome; Wilms tumor 1; Fanconi anemia complementation group D1; Breast-ovarian cancer, familial, susceptibility to, 2; Glioma susceptibility 3; Pancreatic cancer, susceptibility to, 2; Hereditary cancer-predisposing syndrome; Familial cancer of breast
BRCA2	rs886038070 (C)	Frameshift deletion	Reviewed by expert panel	Breast-ovarian cancer, familial, susceptibility to, 2
BRCA2	rs397507282 (A)	Stop-gain	Reviewed by expert panel	Hereditary breast ovarian cancer syndrome; Breast-ovarian cancer, familial, susceptibility to, 2; Hereditary cancer-predisposing syndrome
BRCA2	rs397507282 (G)	Stop-gain	Reviewed by expert panel	Hereditary breast ovarian cancer syndrome; Breast-ovarian cancer, familial, susceptibility to, 2; Hereditary cancer-predisposing syndrome
BRCA2	rs1060502484 (C)	Frameshift deletion	Reviewed by expert panel	Hereditary breast ovarian cancer syndrome; Breast-ovarian cancer, familial, susceptibility to, 2; Hereditary cancer-predisposing syndrome
BRCA2	rs878853561 (T)	Stop-gain	Reviewed by expert panel	Hereditary breast ovarian cancer syndrome; Breast-ovarian cancer, familial, susceptibility to, 2; Hereditary cancer-predisposing syndrome
BRCA2	rs879255442 (T)	Stop-gain	Reviewed by expert panel	Hereditary breast ovarian cancer syndrome; Breast-ovarian cancer, familial, susceptibility to, 2
BRCA2	rs886040415 (CATTCAAAAGTGGAATTCAAA)	Frameshift insertion	Reviewed by expert panel	Breast-ovarian cancer, familial, susceptibility to, 2
BRCA2	rs1555282569 (CTTCAAAAGTGGAATTCAAAA)	Frameshift insertion	Reviewed by expert panel	Breast-ovarian cancer, familial, susceptibility to, 2
BRCA2	rs1555282563 (G)	Stop-gain	Criteria provided, Multiple submitters, No conflicts	Hereditary breast ovarian cancer syndrome; Hereditary cancer-predisposing syndrome
BRCA2	rs886040416 (TA)	Frameshift insertion	Reviewed by expert panel	Hereditary breast ovarian cancer syndrome; Breast-ovarian cancer, familial, susceptibility to, 2; Hereditary cancer-predisposing syndrome
BRCA2	rs80359326 (T)	Frameshift deletion	Reviewed by expert panel	Hereditary breast ovarian cancer syndrome; Breast-ovarian cancer, familial, susceptibility to, 2; Hereditary cancer-predisposing syndrome; Breast and/or ovarian cancer
BRCA2	rs398122744 (C)	Frameshift deletion	Reviewed by expert panel	Hereditary breast ovarian cancer syndrome; Breast-ovarian cancer, familial, susceptibility to, 2
BRCA2	rs886040417 (GA)	Frameshift insertion	Reviewed by expert panel	Breast-ovarian cancer, familial, susceptibility to, 2
BRCA2	rs876659318 (A)	Frameshift deletion	Reviewed by expert panel	Breast-ovarian cancer, familial, susceptibility to, 2; Hereditary cancer-predisposing syndrome
BRCA2	rs397507621 (C)	Frameshift deletion	Reviewed by expert panel	Breast-ovarian cancer, familial, susceptibility to, 2
BRCA2	chr13:g.32336618T>TC	Frameshift insertion	Reviewed by expert panel	Breast-ovarian cancer, familial, susceptibility to, 2
BRCA2	rs1057518637 (T)	Stop-gain	Reviewed by expert panel	Breast neoplasm; Hereditary breast ovarian cancer syndrome; Breast-ovarian cancer, familial, susceptibility to, 2; Hereditary cancer-predisposing syndrome
BRCA2	chr13:g.32336623GA>G	Frameshift deletion	Criteria provided, Multiple submitters, No conflicts	Hereditary breast ovarian cancer syndrome; Hereditary cancer-predisposing syndrome
BRCA2	rs886040420 (G)	Frameshift deletion	Reviewed by expert panel	Hereditary breast ovarian cancer syndrome; Breast-ovarian cancer, familial, susceptibility to, 2; Hereditary cancer-predisposing syndrome
BRCA2	rs886040419 (T)	Stop-gain	Reviewed by expert panel	Hereditary breast ovarian cancer syndrome; Breast-ovarian cancer, familial, susceptibility to, 2; Hereditary cancer-predisposing syndrome
BRCA2	rs1064795934 (A)	Frameshift deletion	Reviewed by expert panel	Breast-ovarian cancer, familial, susceptibility to, 2
BRCA2	rs2137484897 (T)	Frameshift deletion	Criteria provided, Multiple submitters, No conflicts	Hereditary breast ovarian cancer syndrome; Hereditary cancer-predisposing syndrome
BRCA2	chr13:g.32336630CT>C	Frameshift deletion	Reviewed by expert panel	Breast-ovarian cancer, familial, susceptibility to, 2
BRCA2	rs886038071 (C)	Frameshift deletion	Reviewed by expert panel	Hereditary breast ovarian cancer syndrome; Breast-ovarian cancer, familial, susceptibility to, 2; Hereditary cancer-predisposing syndrome
BRCA2	rs770648856 (T)	Stop-gain	Reviewed by expert panel	Breast-ovarian cancer, familial, susceptibility to, 2
BRCA2	rs80359327 (T)	Frameshift deletion	Reviewed by expert panel	Hereditary breast ovarian cancer syndrome; Breast-ovarian cancer, familial, susceptibility to, 2; Hereditary cancer-predisposing syndrome
BRCA2	rs1593896605 (C)	Frameshift deletion	Criteria provided, Multiple submitters, No conflicts	Hereditary breast ovarian cancer syndrome; Hereditary cancer-predisposing syndrome
BRCA2	rs587782095 (G)	Stop-gain	Reviewed by expert panel	Hereditary breast ovarian cancer syndrome; Breast-ovarian cancer, familial, susceptibility to, 2; Hereditary cancer-predisposing syndrome
BRCA2	rs774808238 (C)	Frameshift deletion	Reviewed by expert panel	Breast-ovarian cancer, familial, susceptibility to, 2
BRCA2	rs397507284 (T)	Frameshift deletion	Reviewed by expert panel	Breast-ovarian cancer, familial, susceptibility to, 2
BRCA2	rs80359328 (GA)	Frameshift insertion	Reviewed by expert panel	Malignant tumor of prostate; Hereditary breast ovarian cancer syndrome; Malignant tumor of breast; Breast-ovarian cancer, familial, susceptibility to, 2; Hereditary cancer-predisposing syndrome; Familial cancer of breast; Breast and/or ovarian cancer
BRCA2	rs1064793467 (C)	Frameshift deletion	Reviewed by expert panel	Breast-ovarian cancer, familial, susceptibility to, 2
BRCA2	rs2137485485 (T)	Frameshift deletion	Criteria provided, Multiple submitters, No conflicts	Hereditary breast ovarian cancer syndrome; Hereditary cancer-predisposing syndrome
BRCA2	rs587781471 (G)	Stop-gain	Reviewed by expert panel	Hereditary breast ovarian cancer syndrome; Malignant tumor of breast; Breast-ovarian cancer, familial, susceptibility to, 2; Hereditary cancer-predisposing syndrome; Familial cancer of breast
BRCA2	rs886038074 (G)	Frameshift deletion	Reviewed by expert panel	Breast-ovarian cancer, familial, susceptibility to, 2
BRCA2	rs398122746 (T)	Stop-gain	Reviewed by expert panel	Hereditary breast ovarian cancer syndrome; Breast-ovarian cancer, familial, susceptibility to, 2; Hereditary cancer-predisposing syndrome
BRCA2	rs398122747 (G)	Frameshift deletion	Reviewed by expert panel	Breast-ovarian cancer, familial, susceptibility to, 2
BRCA2	rs397507624 (A)	Stop-gain	Reviewed by expert panel	Breast-ovarian cancer, familial, susceptibility to, 2; Familial cancer of breast
BRCA2	rs397507624 (G)	Stop-gain	Criteria provided, Multiple submitters, No conflicts	Breast-ovarian cancer, familial, susceptibility to, 1
BRCA2	rs80358503 (A)	Stop-gain	Reviewed by expert panel	Hereditary breast ovarian cancer syndrome; Breast-ovarian cancer, familial, susceptibility to, 2; Hereditary cancer-predisposing syndrome
BRCA2	rs730881602 (CA)	Frameshift insertion	Reviewed by expert panel	Hereditary breast ovarian cancer syndrome; Breast-ovarian cancer, familial, susceptibility to, 2; Hereditary cancer-predisposing syndrome
BRCA2	rs80358503 (G)	Stop-gain	Reviewed by expert panel	Hereditary breast ovarian cancer syndrome; Breast-ovarian cancer, familial, susceptibility to, 2; Hereditary cancer-predisposing syndrome
BRCA2	rs886040422 (C)	Frameshift deletion	Reviewed by expert panel	Breast-ovarian cancer, familial, susceptibility to, 2
BRCA2	rs1555282658 (AAGGTAACAATTATGAATCTGATGTTG)	Frameshift insertion	Reviewed by expert panel	Hereditary breast ovarian cancer syndrome; Breast-ovarian cancer, familial, susceptibility to, 2
BRCA2	chr13:g.32336752A>AG	Stop-gain	Reviewed by expert panel	Neoplasm of ovary; Hereditary breast ovarian cancer syndrome; Breast-ovarian cancer, familial, susceptibility to, 2
BRCA2	rs1566226658 (G)	Frameshift deletion	Criteria provided, Multiple submitters, No conflicts	Hereditary breast ovarian cancer syndrome; Hereditary cancer-predisposing syndrome
BRCA2	rs397507625 (T)	Frameshift deletion	Reviewed by expert panel	Hereditary breast ovarian cancer syndrome; Breast-ovarian cancer, familial, susceptibility to, 2
BRCA2	rs886040923 (A)	Frameshift deletion	Reviewed by expert panel	Hereditary breast ovarian cancer syndrome; Breast-ovarian cancer, familial, susceptibility to, 2
BRCA2	rs2072457050 (AT)	Frameshift insertion	Criteria provided, Multiple submitters, No conflicts	Hereditary breast ovarian cancer syndrome; Hereditary cancer-predisposing syndrome
BRCA2	rs80358504 (G)	Stop-gain	Reviewed by expert panel	Hereditary breast ovarian cancer syndrome; Breast-ovarian cancer, familial, susceptibility to, 2; Hereditary cancer-predisposing syndrome; Breast and/or ovarian cancer
BRCA2	rs886040424 (GT)	Stop-gain	Reviewed by expert panel	Breast-ovarian cancer, familial, susceptibility to, 2
BRCA2	rs397507285 (G)	Stop-gain	Reviewed by expert panel	Hereditary breast ovarian cancer syndrome; Breast-ovarian cancer, familial, susceptibility to, 2; Hereditary cancer-predisposing syndrome
BRCA2	rs886040425 (C)	Frameshift deletion	Reviewed by expert panel	Breast-ovarian cancer, familial, susceptibility to, 2
BRCA2	chr13:g.32336785C>CA	Frameshift insertion	Reviewed by expert panel	Hereditary breast ovarian cancer syndrome; Breast-ovarian cancer, familial, susceptibility to, 2; Hereditary cancer-predisposing syndrome
BRCA2	rs80359329 (C)	Frameshift deletion	Reviewed by expert panel	Hereditary breast ovarian cancer syndrome; Breast-ovarian cancer, familial, susceptibility to, 2; Hereditary cancer-predisposing syndrome
BRCA2	rs276174822 (AT)	Frameshift insertion	Reviewed by expert panel	Breast-ovarian cancer, familial, susceptibility to, 2
BRCA2	rs397507627 (T)	Frameshift deletion	Reviewed by expert panel	Hereditary breast ovarian cancer syndrome; Breast-ovarian cancer, familial, susceptibility to, 2; Hereditary cancer-predisposing syndrome
BRCA2	rs80359330 (T)	Frameshift deletion	Reviewed by expert panel	Breast-ovarian cancer, familial, susceptibility to, 2
BRCA2	rs80359331 (G)	Frameshift deletion	Reviewed by expert panel	Breast-ovarian cancer, familial, susceptibility to, 2
BRCA2	rs886040426 (AAG)	Frameshift insertion	Reviewed by expert panel	Breast-ovarian cancer, familial, susceptibility to, 2
BRCA2	rs397507629 (T)	Stop-gain	Reviewed by expert panel	Breast-ovarian cancer, familial, susceptibility to, 2
BRCA2	rs886040427 (C)	Stop-gain	Reviewed by expert panel	Hereditary breast ovarian cancer syndrome; Breast-ovarian cancer, familial, susceptibility to, 2; Hereditary cancer-predisposing syndrome
BRCA2	rs276174823 (T)	Stop-gain	Reviewed by expert panel	Hereditary breast ovarian cancer syndrome; Breast-ovarian cancer, familial, susceptibility to, 2
BRCA2	rs397507631 (G)	Stop-gain	Reviewed by expert panel	Hereditary breast ovarian cancer syndrome; Breast-ovarian cancer, familial, susceptibility to, 2; Hereditary cancer-predisposing syndrome
BRCA2	rs1060502437 (T)	Frameshift deletion	Reviewed by expert panel	Hereditary breast ovarian cancer syndrome; Breast-ovarian cancer, familial, susceptibility to, 2
BRCA2	rs397507286 (GA)	Frameshift insertion	Reviewed by expert panel	Hereditary breast ovarian cancer syndrome; Breast-ovarian cancer, familial, susceptibility to, 2; Hereditary cancer-predisposing syndrome
BRCA2	rs1555282700 (AT)	Frameshift insertion	Reviewed by expert panel	Breast-ovarian cancer, familial, susceptibility to, 2
BRCA2	rs886040430 (CT)	Frameshift insertion	Reviewed by expert panel	Hereditary breast ovarian cancer syndrome; Breast-ovarian cancer, familial, susceptibility to, 2; Hereditary cancer-predisposing syndrome
BRCA2	rs786202875 (T)	Stop-gain	Reviewed by expert panel	Breast-ovarian cancer, familial, susceptibility to, 2; Hereditary cancer-predisposing syndrome
BRCA2	rs876659862 (G)	Frameshift deletion	Reviewed by expert panel	Hereditary breast ovarian cancer syndrome; Breast-ovarian cancer, familial, susceptibility to, 2; Hereditary cancer-predisposing syndrome
BRCA2	rs886040431 (T)	Frameshift deletion	Reviewed by expert panel	Breast-ovarian cancer, familial, susceptibility to, 2
BRCA2	chr13:g.32336864G>GA	Frameshift insertion	Reviewed by expert panel	Hereditary breast ovarian cancer syndrome; Breast-ovarian cancer, familial, susceptibility to, 2
BRCA2	rs886040433 (G)	Frameshift deletion	Reviewed by expert panel	Breast-ovarian cancer, familial, susceptibility to, 2; Polyposis syndrome, hereditary mixed, 1
BRCA2	rs747578057 (T)	Stop-gain	Criteria provided, Multiple submitters, No conflicts	Hereditary breast ovarian cancer syndrome; Breast-ovarian cancer, familial, susceptibility to, 2
BRCA2	rs1593897122 (TA)	Stop-gain	Criteria provided, Multiple submitters, No conflicts	Hereditary breast ovarian cancer syndrome; Hereditary cancer-predisposing syndrome
BRCA2	rs80358516 (A)	Stop-gain	Reviewed by expert panel	Hereditary breast ovarian cancer syndrome; Breast-ovarian cancer, familial, susceptibility to, 2; Hereditary cancer-predisposing syndrome; Breast and/or ovarian cancer
BRCA2	rs80359332 (TA)	Frameshift insertion	Reviewed by expert panel	Breast-ovarian cancer, familial, susceptibility to, 2; Hereditary cancer-predisposing syndrome
BRCA2	rs886040436 (CA)	Frameshift insertion	Reviewed by expert panel	Breast-ovarian cancer, familial, susceptibility to, 2
BRCA2	rs80358518 (G)	Stop-gain	Reviewed by expert panel	Hereditary breast ovarian cancer syndrome; Breast-ovarian cancer, familial, susceptibility to, 2
BRCA2	rs886040435 (T)	Stop-gain	Reviewed by expert panel	Breast-ovarian cancer, familial, susceptibility to, 2
BRCA2	rs2072459783 (G)	Frameshift deletion	Criteria provided, Multiple submitters, No conflicts	Hereditary breast ovarian cancer syndrome
BRCA2	rs80359333 (A)	Frameshift deletion	Reviewed by expert panel	Breast-ovarian cancer, familial, susceptibility to, 2
BRCA2	rs886038075 (T)	Stop-gain	Reviewed by expert panel	Hereditary breast ovarian cancer syndrome; Breast-ovarian cancer, familial, susceptibility to, 2; Hereditary cancer-predisposing syndrome
BRCA2	rs886040437 (T)	Frameshift deletion	Reviewed by expert panel	Breast-ovarian cancer, familial, susceptibility to, 2
BRCA2	rs80359334 (A)	Frameshift deletion	Reviewed by expert panel	Hereditary breast ovarian cancer syndrome; Breast-ovarian cancer, familial, susceptibility to, 2; Hereditary cancer-predisposing syndrome
BRCA2	rs587782361 (CT)	Frameshift insertion	Reviewed by expert panel	Hereditary breast ovarian cancer syndrome; Breast-ovarian cancer, familial, susceptibility to, 2; Hereditary cancer-predisposing syndrome
BRCA2	chr13:g.32336936C>CA	Frameshift insertion	Reviewed by expert panel	Hereditary breast ovarian cancer syndrome; Breast-ovarian cancer, familial, susceptibility to, 2; Hereditary cancer-predisposing syndrome; Familial cancer of breast; Breast and/or ovarian cancer
BRCA2	rs773356478 (T)	Stop-gain	Reviewed by expert panel	Hereditary breast ovarian cancer syndrome; Breast-ovarian cancer, familial, susceptibility to, 2; Hereditary cancer-predisposing syndrome
BRCA2	rs80359336 (A)	Frameshift deletion	Reviewed by expert panel	Hereditary breast ovarian cancer syndrome; Breast-ovarian cancer, familial, susceptibility to, 2
BRCA2	rs397507632 (A)	Frameshift deletion	Reviewed by expert panel	Breast-ovarian cancer, familial, susceptibility to, 2; Hereditary cancer-predisposing syndrome
BRCA2	rs1060502414 (T)	Stop-gain	Reviewed by expert panel	Hereditary breast ovarian cancer syndrome; Breast-ovarian cancer, familial, susceptibility to, 2; Hereditary cancer-predisposing syndrome
BRCA2	rs587782014 (T)	Stop-gain	Reviewed by expert panel	Hereditary breast ovarian cancer syndrome; Breast-ovarian cancer, familial, susceptibility to, 2
BRCA2	rs483353111 (G)	Frameshift deletion	Reviewed by expert panel	Breast neoplasm; Hereditary breast ovarian cancer syndrome; Breast-ovarian cancer, familial, susceptibility to, 2
BRCA2	rs397507633 (G)	Frameshift deletion	Reviewed by expert panel	Breast-ovarian cancer, familial, susceptibility to, 2; Familial cancer of breast
BRCA2	rs276174824 (A)	Frameshift deletion	Reviewed by expert panel	Hereditary breast ovarian cancer syndrome; Breast-ovarian cancer, familial, susceptibility to, 2; Hereditary cancer-predisposing syndrome
BRCA2	rs80358523 (G)	Stop-gain	Reviewed by expert panel	Hereditary breast ovarian cancer syndrome; Breast-ovarian cancer, familial, susceptibility to, 2; Hereditary cancer-predisposing syndrome
BRCA2	rs876658929 (AT)	Frameshift insertion	Reviewed by expert panel	Breast-ovarian cancer, familial, susceptibility to, 2; Hereditary cancer-predisposing syndrome
BRCA2	rs397507634 (A)	Stop-gain	Reviewed by expert panel	Malignant tumor of prostate; Hereditary breast ovarian cancer syndrome; Malignant tumor of breast; Breast-ovarian cancer, familial, susceptibility to, 2; Hereditary cancer-predisposing syndrome; Familial cancer of breast
BRCA2	chr13:g.32336967C>CA	Frameshift insertion	Reviewed by expert panel	Hereditary breast ovarian cancer syndrome; Breast-ovarian cancer, familial, susceptibility to, 2
BRCA2	rs397507634 (G)	Stop-gain	Reviewed by expert panel	Hereditary breast ovarian cancer syndrome; Breast-ovarian cancer, familial, susceptibility to, 2; Hereditary cancer-predisposing syndrome
BRCA2	chr13:g.32336967C>TTT	Stop-gain	Reviewed by expert panel	Breast-ovarian cancer, familial, susceptibility to, 2; Familial cancer of breast
BRCA2	rs397507290 (A)	Frameshift deletion	Reviewed by expert panel	Breast-ovarian cancer, familial, susceptibility to, 2
BRCA2	rs398122749 (AT)	Frameshift insertion	Reviewed by expert panel	Hereditary breast ovarian cancer syndrome; Breast-ovarian cancer, familial, susceptibility to, 2; Hereditary cancer-predisposing syndrome
BRCA2	rs1555282757 (CG)	Frameshift insertion	Reviewed by expert panel	Hereditary breast ovarian cancer syndrome; Breast-ovarian cancer, familial, susceptibility to, 2
BRCA2	rs886038076 (CT)	Frameshift insertion	Reviewed by expert panel	Breast-ovarian cancer, familial, susceptibility to, 2
BRCA2	rs876658928 (C)	Frameshift deletion	Reviewed by expert panel	Hereditary breast ovarian cancer syndrome; Breast-ovarian cancer, familial, susceptibility to, 2; Hereditary cancer-predisposing syndrome
BRCA2	rs276174826 (A)	Stop-gain	Reviewed by expert panel	Hereditary breast ovarian cancer syndrome; Breast-ovarian cancer, familial, susceptibility to, 2; Hereditary cancer-predisposing syndrome
BRCA2	rs397507636 (C)	Frameshift deletion	Reviewed by expert panel	Breast-ovarian cancer, familial, susceptibility to, 2; Familial cancer of breast
BRCA2	rs876658648 (T)	Stop-gain	Reviewed by expert panel	Hereditary breast ovarian cancer syndrome; Breast-ovarian cancer, familial, susceptibility to, 2; Hereditary cancer-predisposing syndrome
BRCA2	rs1555282764 (A)	Frameshift deletion	Criteria provided, Multiple submitters, No conflicts	Hereditary breast ovarian cancer syndrome
BRCA2	rs886038077 (C)	Frameshift deletion	Reviewed by expert panel	Breast-ovarian cancer, familial, susceptibility to, 2
BRCA2	rs886040438 (C)	Frameshift deletion	Reviewed by expert panel	Breast-ovarian cancer, familial, susceptibility to, 2
BRCA2	rs80359340 (T)	Frameshift deletion	Reviewed by expert panel	Hereditary breast ovarian cancer syndrome; Malignant tumor of breast; Breast-ovarian cancer, familial, susceptibility to, 2; Hereditary cancer-predisposing syndrome
BRCA2	rs777421358 (A)	Stop-gain	Reviewed by expert panel	Breast-ovarian cancer, familial, susceptibility to, 2
BRCA2	rs777421358 (G)	Stop-gain	Reviewed by expert panel	Hereditary breast ovarian cancer syndrome; Breast-ovarian cancer, familial, susceptibility to, 2; Hereditary cancer-predisposing syndrome
BRCA2	rs764019690 (G)	Frameshift deletion	Reviewed by expert panel	Breast-ovarian cancer, familial, susceptibility to, 2
BRCA2	rs886040439 (C)	Frameshift deletion	Reviewed by expert panel	Hereditary breast ovarian cancer syndrome; Breast-ovarian cancer, familial, susceptibility to, 2; Hereditary cancer-predisposing syndrome
BRCA2	rs753953146 (ATG)	Frameshift insertion	Reviewed by expert panel	Breast-ovarian cancer, familial, susceptibility to, 2
BRCA2	rs397507291 (A)	Frameshift deletion	Reviewed by expert panel	Hereditary breast ovarian cancer syndrome; Breast-ovarian cancer, familial, susceptibility to, 2; Hereditary cancer-predisposing syndrome
BRCA2	rs1555282786 (A)	Frameshift deletion	Reviewed by expert panel	Hereditary breast ovarian cancer syndrome; Breast-ovarian cancer, familial, susceptibility to, 2; Hereditary cancer-predisposing syndrome
BRCA2	rs2072462600 (GT)	Frameshift insertion	Criteria provided, Multiple submitters, No conflicts	Hereditary breast ovarian cancer syndrome; Hereditary cancer-predisposing syndrome
BRCA2	rs879254111 (T)	Frameshift deletion	Reviewed by expert panel	Hereditary breast ovarian cancer syndrome; Breast-ovarian cancer, familial, susceptibility to, 2; Hereditary cancer-predisposing syndrome
BRCA2	rs80359342 (G)	Frameshift deletion	Reviewed by expert panel	Hereditary breast ovarian cancer syndrome; Breast-ovarian cancer, familial, susceptibility to, 2; Familial cancer of breast
BRCA2	rs398122752 (T)	Stop-gain	Reviewed by expert panel	Hereditary breast ovarian cancer syndrome; Breast-ovarian cancer, familial, susceptibility to, 2
BRCA2	rs979372317 (T)	Stop-gain	Criteria provided, Multiple submitters, No conflicts	Hereditary breast ovarian cancer syndrome; Breast-ovarian cancer, familial, susceptibility to, 2; Hereditary cancer-predisposing syndrome
BRCA2	rs397507637 (T)	Frameshift deletion	Reviewed by expert panel	Hereditary breast ovarian cancer syndrome; Breast-ovarian cancer, familial, susceptibility to, 2; Hereditary cancer-predisposing syndrome; Familial cancer of breast
BRCA2	rs886040440 (C)	Frameshift deletion	Reviewed by expert panel	Breast-ovarian cancer, familial, susceptibility to, 2
BRCA2	rs2137489159 (GGAAA)	Frameshift insertion	Criteria provided, Multiple submitters, No conflicts	Hereditary breast ovarian cancer syndrome
BRCA2	rs876659767 (TA)	Frameshift insertion	Reviewed by expert panel	Hereditary breast ovarian cancer syndrome; Breast-ovarian cancer, familial, susceptibility to, 2; Hereditary cancer-predisposing syndrome
BRCA2	rs80359344 (T)	Frameshift deletion	Reviewed by expert panel	Hereditary breast ovarian cancer syndrome; Breast-ovarian cancer, familial, susceptibility to, 2; Hereditary cancer-predisposing syndrome
BRCA2	rs786204752 (A)	Frameshift deletion	Reviewed by expert panel	Hereditary breast ovarian cancer syndrome; Breast-ovarian cancer, familial, susceptibility to, 2; Hereditary cancer-predisposing syndrome; Familial cancer of breast
BRCA2	rs2137489438 (CTTGTG)	Frameshift insertion	Criteria provided, Multiple submitters, No conflicts	Hereditary breast ovarian cancer syndrome; Hereditary cancer-predisposing syndrome
BRCA2	rs886040442 (C)	Frameshift deletion	Reviewed by expert panel	Breast-ovarian cancer, familial, susceptibility to, 2
BRCA2	rs886040443 (G)	Frameshift deletion	Reviewed by expert panel	Hereditary breast ovarian cancer syndrome; Breast-ovarian cancer, familial, susceptibility to, 2; Hereditary cancer-predisposing syndrome
BRCA2	rs397507638 (A)	Stop-gain	Reviewed by expert panel	Breast-ovarian cancer, familial, susceptibility to, 2
BRCA2	rs886040444 (T)	Frameshift deletion	Reviewed by expert panel	Breast-ovarian cancer, familial, susceptibility to, 2
BRCA2	rs1555282830 (A)	Frameshift deletion	Reviewed by expert panel	Breast neoplasm; Breast-ovarian cancer, familial, susceptibility to, 2
BRCA2	rs1555282834 (AATGG)	Frameshift insertion	Reviewed by expert panel	Breast-ovarian cancer, familial, susceptibility to, 2
BRCA2	rs80359346 (A)	Frameshift deletion	Reviewed by expert panel	Breast-ovarian cancer, familial, susceptibility to, 2; Breast and/or ovarian cancer
BRCA2	rs886040445 (CATGG)	Frameshift insertion	Reviewed by expert panel	Hereditary breast ovarian cancer syndrome; Breast-ovarian cancer, familial, susceptibility to, 2
BRCA2	rs397507639 (AT)	Frameshift insertion	Reviewed by expert panel	Breast-ovarian cancer, familial, susceptibility to, 2
BRCA2	rs886040446 (T)	Frameshift deletion	Reviewed by expert panel	Breast-ovarian cancer, familial, susceptibility to, 2
BRCA2	rs397507641 (A)	Frameshift deletion	Reviewed by expert panel	Hereditary breast ovarian cancer syndrome; Breast-ovarian cancer, familial, susceptibility to, 2; Familial cancer of breast
BRCA2	rs397507640 (CT)	Frameshift insertion	Reviewed by expert panel	Breast-ovarian cancer, familial, susceptibility to, 2; Familial cancer of breast
BRCA2	rs886040447 (CT)	Frameshift insertion	Reviewed by expert panel	Breast-ovarian cancer, familial, susceptibility to, 2
BRCA2	rs1064793063 (C)	Frameshift deletion	Reviewed by expert panel	Hereditary breast ovarian cancer syndrome; Breast-ovarian cancer, familial, susceptibility to, 2; Hereditary cancer-predisposing syndrome
BRCA2	rs886040448 (A)	Frameshift deletion	Reviewed by expert panel	Breast-ovarian cancer, familial, susceptibility to, 2
BRCA2	chr13:g.32337137G>GT	Frameshift insertion	Reviewed by expert panel	Hereditary breast ovarian cancer syndrome; Breast-ovarian cancer, familial, susceptibility to, 2; Hereditary cancer-predisposing syndrome
BRCA2	rs80359347 (G)	Frameshift deletion	Reviewed by expert panel	Hereditary breast ovarian cancer syndrome; Breast-ovarian cancer, familial, susceptibility to, 2
BRCA2	rs80359348 (G)	Frameshift deletion	Reviewed by expert panel	Hereditary breast ovarian cancer syndrome; Breast-ovarian cancer, familial, susceptibility to, 2; Hereditary cancer-predisposing syndrome
BRCA2	rs80359349 (A)	Frameshift deletion	Reviewed by expert panel	Breast-ovarian cancer, familial, susceptibility to, 2
BRCA2	rs2137490061 (A)	Frameshift deletion	Criteria provided, Multiple submitters, No conflicts	Hereditary breast ovarian cancer syndrome
BRCA2	rs80359350 (G)	Frameshift deletion	Reviewed by expert panel	Breast-ovarian cancer, familial, susceptibility to, 2
BRCA2	rs398122753 (T)	Frameshift deletion	Reviewed by expert panel	Hereditary breast ovarian cancer syndrome; Breast-ovarian cancer, familial, susceptibility to, 2; Hereditary cancer-predisposing syndrome
BRCA2	rs80359351 (T)	Frameshift deletion	Reviewed by expert panel	Breast neoplasm; Hereditary breast ovarian cancer syndrome; Malignant tumor of breast; Breast-ovarian cancer, familial, susceptibility to, 1; Breast-ovarian cancer, familial, susceptibility to, 2; Hereditary cancer-predisposing syndrome; Familial cancer of breast; Breast and/or ovarian cancer; BRCA2-Related Disorders
BRCA2	rs80359354 (A)	Frameshift deletion	Reviewed by expert panel	Hereditary breast ovarian cancer syndrome; Breast-ovarian cancer, familial, susceptibility to, 2; Hereditary cancer-predisposing syndrome
BRCA2	rs2137490179 (T)	Stop-gain	Criteria provided, Multiple submitters, No conflicts	Hereditary breast ovarian cancer syndrome; Hereditary cancer-predisposing syndrome
BRCA2	rs80359353 (C)	Frameshift deletion	Reviewed by expert panel	Breast-ovarian cancer, familial, susceptibility to, 2
BRCA2	rs80358532 (T)	Stop-gain	Reviewed by expert panel	Hereditary breast ovarian cancer syndrome; Breast-ovarian cancer, familial, susceptibility to, 2; Hereditary cancer-predisposing syndrome
BRCA2	rs397507643 (C)	Frameshift deletion	Reviewed by expert panel	Breast neoplasm; Hereditary breast ovarian cancer syndrome; Breast-ovarian cancer, familial, susceptibility to, 2; Familial cancer of breast
BRCA2	chr13:g.32337184T>TA	Frameshift insertion	Reviewed by expert panel	Hereditary breast ovarian cancer syndrome; Breast-ovarian cancer, familial, susceptibility to, 2; Hereditary cancer-predisposing syndrome
BRCA2	chr13:g.32337184TA>T	Frameshift deletion	Reviewed by expert panel	Breast-ovarian cancer, familial, susceptibility to, 2; Hereditary cancer-predisposing syndrome
BRCA2	chr13:g.32337184TAA>T	Frameshift deletion	Reviewed by expert panel	Hereditary breast ovarian cancer syndrome; Breast-ovarian cancer, familial, susceptibility to, 2; Hereditary cancer-predisposing syndrome
BRCA2	rs80358533 (T)	Stop-gain	Reviewed by expert panel	Neoplasm of ovary; Hereditary breast ovarian cancer syndrome; Malignant tumor of breast; Fanconi anemia complementation group D1; Breast-ovarian cancer, familial, susceptibility to, 2; Hereditary cancer-predisposing syndrome; Familial cancer of breast
BRCA2	rs1555282889 (ATT)	Frameshift insertion	Reviewed by expert panel	Breast-ovarian cancer, familial, susceptibility to, 2
BRCA2	rs80359355 (ATT)	Frameshift insertion	Reviewed by expert panel	Hereditary breast ovarian cancer syndrome; Breast-ovarian cancer, familial, susceptibility to, 2; Hereditary cancer-predisposing syndrome
BRCA2	rs80359357 (A)	Frameshift deletion	Reviewed by expert panel	Hereditary breast ovarian cancer syndrome; Breast-ovarian cancer, familial, susceptibility to, 2; Hereditary cancer-predisposing syndrome
BRCA2	rs80359358 (A)	Frameshift deletion	Reviewed by expert panel	Hereditary breast ovarian cancer syndrome; Breast-ovarian cancer, familial, susceptibility to, 2; Hereditary cancer-predisposing syndrome
BRCA2	rs431825300 (A)	Frameshift deletion	Reviewed by expert panel	Hereditary breast ovarian cancer syndrome; Breast-ovarian cancer, familial, susceptibility to, 2; Hereditary cancer-predisposing syndrome
BRCA2	rs80359359 (TG)	Frameshift insertion	Reviewed by expert panel	Breast-ovarian cancer, familial, susceptibility to, 2; Hereditary cancer-predisposing syndrome
BRCA2	rs397507644 (G)	Frameshift deletion	Reviewed by expert panel	Breast neoplasm; Hereditary breast ovarian cancer syndrome; Breast-ovarian cancer, familial, susceptibility to, 2; Hereditary cancer-predisposing syndrome
BRCA2	rs886040449 (A)	Stop-gain	Reviewed by expert panel	Hereditary breast ovarian cancer syndrome; Breast-ovarian cancer, familial, susceptibility to, 2; Hereditary cancer-predisposing syndrome
BRCA2	rs886040450 (G)	Frameshift deletion	Reviewed by expert panel	Breast-ovarian cancer, familial, susceptibility to, 2
BRCA2	rs1555282911 (T)	Stop-gain	Reviewed by expert panel	Breast-ovarian cancer, familial, susceptibility to, 2
BRCA2	rs397507645 (C)	Frameshift deletion	Reviewed by expert panel	Hereditary breast ovarian cancer syndrome; Breast-ovarian cancer, familial, susceptibility to, 2; Hereditary cancer-predisposing syndrome
BRCA2	rs886040451 (A)	Frameshift deletion	Reviewed by expert panel	Breast-ovarian cancer, familial, susceptibility to, 2
BRCA2	rs80358538 (T)	Stop-gain	Reviewed by expert panel	Hereditary breast ovarian cancer syndrome; Breast-ovarian cancer, familial, susceptibility to, 2
BRCA2	rs2072467220 (C)	Frameshift deletion	Criteria provided, Multiple submitters, No conflicts	Hereditary breast ovarian cancer syndrome
BRCA2	rs2072467270 (AT)	Frameshift insertion	Criteria provided, Multiple submitters, No conflicts	Hereditary cancer-predisposing syndrome
BRCA2	rs2137490962 (T)	Stop-gain	Criteria provided, Multiple submitters, No conflicts	Hereditary breast ovarian cancer syndrome; Hereditary cancer-predisposing syndrome
BRCA2	rs886040452 (GA)	Frameshift insertion	Reviewed by expert panel	Breast-ovarian cancer, familial, susceptibility to, 2
BRCA2	rs80359361 (A)	Frameshift deletion	Reviewed by expert panel	Hereditary breast ovarian cancer syndrome; Breast-ovarian cancer, familial, susceptibility to, 2; Hereditary cancer-predisposing syndrome
BRCA2	rs886038080 (T)	Stop-gain	Reviewed by expert panel	Hereditary breast ovarian cancer syndrome; Breast-ovarian cancer, familial, susceptibility to, 2; Hereditary cancer-predisposing syndrome
BRCA2	rs397507647 (G)	Stop-gain	Reviewed by expert panel	Breast-ovarian cancer, familial, susceptibility to, 2
BRCA2	rs397507296 (A)	Stop-gain	Reviewed by expert panel	Hereditary breast ovarian cancer syndrome; Breast-ovarian cancer, familial, susceptibility to, 2; Hereditary cancer-predisposing syndrome
BRCA2	rs80359364 (C)	Stop-gain	Reviewed by expert panel	Breast-ovarian cancer, familial, susceptibility to, 2
BRCA2	rs886040453 (A)	Frameshift deletion	Reviewed by expert panel	Hereditary breast ovarian cancer syndrome; Breast-ovarian cancer, familial, susceptibility to, 2
BRCA2	chr13:g.32337305G>GA	Frameshift insertion	Reviewed by expert panel	Hereditary breast ovarian cancer syndrome; Malignant tumor of breast; Breast-ovarian cancer, familial, susceptibility to, 2; Hereditary cancer-predisposing syndrome; Breast and/or ovarian cancer
BRCA2	rs397507648 (T)	Stop-gain	Reviewed by expert panel	Breast-ovarian cancer, familial, susceptibility to, 2; Familial cancer of breast
BRCA2	chr13:g.32337305GA>G	Frameshift deletion	Reviewed by expert panel	Hereditary breast ovarian cancer syndrome; Breast-ovarian cancer, familial, susceptibility to, 2; Hereditary cancer-predisposing syndrome
BRCA2	rs80359365 (G)	Frameshift deletion	Reviewed by expert panel	Breast-ovarian cancer, familial, susceptibility to, 2
BRCA2	rs1555282974 (AG)	Frameshift insertion	Reviewed by expert panel	Breast-ovarian cancer, familial, susceptibility to, 2
BRCA2	rs1555282969 (AG)	Frameshift insertion	Reviewed by expert panel	Hereditary breast ovarian cancer syndrome; Malignant tumor of breast; Breast-ovarian cancer, familial, susceptibility to, 2; Hereditary cancer-predisposing syndrome; Breast and/or ovarian cancer
BRCA2	rs1593898209 (A)	Frameshift deletion	Criteria provided, Multiple submitters, No conflicts	Hereditary breast ovarian cancer syndrome; Breast-ovarian cancer, familial, susceptibility to, 2
BRCA2	rs886040455 (TA)	Frameshift insertion	Reviewed by expert panel	Hereditary breast ovarian cancer syndrome; Breast-ovarian cancer, familial, susceptibility to, 2; Hereditary cancer-predisposing syndrome
BRCA2	rs886038082 (A)	Frameshift deletion	Reviewed by expert panel	Breast-ovarian cancer, familial, susceptibility to, 2
BRCA2	rs886040456 (T)	Frameshift deletion	Reviewed by expert panel	Hereditary breast ovarian cancer syndrome; Breast-ovarian cancer, familial, susceptibility to, 2; Hereditary cancer-predisposing syndrome
BRCA2	rs1060502391 (C)	Frameshift deletion	Reviewed by expert panel	Hereditary breast ovarian cancer syndrome; Breast-ovarian cancer, familial, susceptibility to, 2
BRCA2	rs80358543 (A)	Stop-gain	Reviewed by expert panel	Hereditary breast ovarian cancer syndrome; Breast-ovarian cancer, familial, susceptibility to, 2; Hereditary cancer-predisposing syndrome; BRCA2-Related Disorders
BRCA2	rs80358544 (A)	Stop-gain	Reviewed by expert panel	Hereditary breast ovarian cancer syndrome; Breast-ovarian cancer, familial, susceptibility to, 2; Hereditary cancer-predisposing syndrome
BRCA2	rs886040457 (T)	Stop-gain	Reviewed by expert panel	Breast-ovarian cancer, familial, susceptibility to, 2
BRCA2	rs397507649 (A)	Stop-gain	Reviewed by expert panel	Breast-ovarian cancer, familial, susceptibility to, 2; Familial cancer of breast
BRCA2	rs397507649 (G)	Stop-gain	Reviewed by expert panel	Breast neoplasm; Hereditary breast ovarian cancer syndrome; Breast-ovarian cancer, familial, susceptibility to, 2; Hereditary cancer-predisposing syndrome
BRCA2	rs1555283001 (G)	Stop-gain	Criteria provided, Multiple submitters, No conflicts	Hereditary breast ovarian cancer syndrome
BRCA2	rs397507300 (T)	Frameshift deletion	Reviewed by expert panel	Hereditary breast ovarian cancer syndrome; Breast-ovarian cancer, familial, susceptibility to, 2; Hereditary cancer-predisposing syndrome
BRCA2	rs730881604 (C)	Frameshift deletion	Reviewed by expert panel	Breast-ovarian cancer, familial, susceptibility to, 2
BRCA2	chr13:g.32337366G>GTT	Frameshift insertion	Reviewed by expert panel	Hereditary breast ovarian cancer syndrome; Breast-ovarian cancer, familial, susceptibility to, 2; Familial cancer of breast
BRCA2	rs886038083 (T)	Stop-gain	Reviewed by expert panel	Hereditary breast ovarian cancer syndrome; Breast-ovarian cancer, familial, susceptibility to, 2
BRCA2	rs397507651 (G)	Frameshift deletion	Reviewed by expert panel	Breast-ovarian cancer, familial, susceptibility to, 2; Hereditary cancer-predisposing syndrome
BRCA2	rs1064794550 (A)	Frameshift deletion	Reviewed by expert panel	Breast-ovarian cancer, familial, susceptibility to, 2; Hereditary cancer-predisposing syndrome
BRCA2	rs1555283011 (C)	Frameshift deletion	Reviewed by expert panel	Breast-ovarian cancer, familial, susceptibility to, 2
BRCA2	rs2137492443 (G)	Stop-gain	Criteria provided, Multiple submitters, No conflicts	Hereditary breast ovarian cancer syndrome; Hereditary cancer-predisposing syndrome
BRCA2	rs397507652 (T)	Stop-gain	Reviewed by expert panel	Breast-ovarian cancer, familial, susceptibility to, 2
BRCA2	rs748508287 (T)	Stop-gain	Reviewed by expert panel	Hereditary breast ovarian cancer syndrome; Breast-ovarian cancer, familial, susceptibility to, 2; Hereditary cancer-predisposing syndrome
BRCA2	rs80359367 (T)	Frameshift deletion	Reviewed by expert panel	Hereditary breast ovarian cancer syndrome; Breast-ovarian cancer, familial, susceptibility to, 2; Hereditary cancer-predisposing syndrome
BRCA2	rs876661270 (G)	Stop-gain	Reviewed by expert panel	Hereditary breast ovarian cancer syndrome; Breast-ovarian cancer, familial, susceptibility to, 2; Hereditary cancer-predisposing syndrome
BRCA2	rs1064794821 (C)	Frameshift deletion	Reviewed by expert panel	Breast-ovarian cancer, familial, susceptibility to, 2
BRCA2	rs80359369 (G)	Stop-gain	Reviewed by expert panel	Hereditary breast ovarian cancer syndrome; Breast-ovarian cancer, familial, susceptibility to, 2; Hereditary cancer-predisposing syndrome; Familial cancer of breast
BRCA2	rs886040458 (AT)	Stop-gain	Reviewed by expert panel	Hereditary breast ovarian cancer syndrome; Breast-ovarian cancer, familial, susceptibility to, 2
BRCA2	chr13:g.32337421T>TA	Frameshift insertion	Reviewed by expert panel	Hereditary breast ovarian cancer syndrome; Breast-ovarian cancer, familial, susceptibility to, 2
BRCA2	rs80359368 (T)	Frameshift deletion	Reviewed by expert panel	Hereditary breast ovarian cancer syndrome; Breast-ovarian cancer, familial, susceptibility to, 2; Hereditary cancer-predisposing syndrome
BRCA2	rs1555283031 (A)	Frameshift deletion	Reviewed by expert panel	Breast-ovarian cancer, familial, susceptibility to, 2
BRCA2	rs876658555 (A)	Frameshift deletion	Reviewed by expert panel	Hereditary breast ovarian cancer syndrome; Breast-ovarian cancer, familial, susceptibility to, 2; Hereditary cancer-predisposing syndrome
BRCA2	rs80358550 (T)	Stop-gain	Reviewed by expert panel	Breast-ovarian cancer, familial, susceptibility to, 2
BRCA2	rs1060502475 (G)	Frameshift deletion	Reviewed by expert panel	Hereditary breast ovarian cancer syndrome; Breast-ovarian cancer, familial, susceptibility to, 2
BRCA2	rs587779362 (TT)	Stop-gain	Reviewed by expert panel	Hereditary breast ovarian cancer syndrome; Breast-ovarian cancer, familial, susceptibility to, 2; Hereditary cancer-predisposing syndrome
BRCA2	rs80358552 (T)	Stop-gain	Reviewed by expert panel	Hereditary breast ovarian cancer syndrome; Breast-ovarian cancer, familial, susceptibility to, 2; Hereditary cancer-predisposing syndrome; Breast and/or ovarian cancer
BRCA2	rs2072472083 (AT)	Frameshift insertion	Criteria provided, Multiple submitters, No conflicts	Hereditary breast ovarian cancer syndrome
BRCA2	rs1135401898 (C)	Frameshift deletion	Reviewed by expert panel	Hereditary breast ovarian cancer syndrome; Breast-ovarian cancer, familial, susceptibility to, 2
BRCA2	rs1555283051 (G)	Stop-gain	Criteria provided, Multiple submitters, No conflicts	Hereditary breast ovarian cancer syndrome; Hereditary cancer-predisposing syndrome
BRCA2	rs886040460 (TA)	Frameshift insertion	Reviewed by expert panel	Hereditary breast ovarian cancer syndrome; Breast-ovarian cancer, familial, susceptibility to, 2
BRCA2	rs80358556 (T)	Stop-gain	Reviewed by expert panel	Rhabdomyosarcoma; Hereditary breast ovarian cancer syndrome; Breast-ovarian cancer, familial, susceptibility to, 2; Hereditary cancer-predisposing syndrome
BRCA2	rs1060502449 (T)	Stop-gain	Reviewed by expert panel	Hereditary breast ovarian cancer syndrome; Breast-ovarian cancer, familial, susceptibility to, 2; Hereditary cancer-predisposing syndrome
BRCA2	rs80358557 (T)	Stop-gain	Reviewed by expert panel	Medulloblastoma; Malignant tumor of prostate; Hereditary breast ovarian cancer syndrome; Malignant tumor of breast; Wilms tumor 1; Fanconi anemia complementation group D1; Breast-ovarian cancer, familial, susceptibility to, 2; Glioma susceptibility 3; Pancreatic cancer, susceptibility to, 2; Hereditary cancer-predisposing syndrome; Familial cancer of breast
BRCA2	chr13:g.32337477G>GT	Frameshift insertion	Criteria provided, Multiple submitters, No conflicts	Hereditary breast ovarian cancer syndrome; Hereditary cancer-predisposing syndrome
BRCA2	rs80359370 (T)	Frameshift deletion	Reviewed by expert panel	Breast-ovarian cancer, familial, susceptibility to, 2
BRCA2	rs80359371 (T)	Frameshift deletion	Reviewed by expert panel	Hereditary breast ovarian cancer syndrome; Breast-ovarian cancer, familial, susceptibility to, 2; Hereditary cancer-predisposing syndrome
BRCA2	rs41293477 (G)	Stop-gain	Reviewed by expert panel	Hereditary breast ovarian cancer syndrome; Breast-ovarian cancer, familial, susceptibility to, 2; Hereditary cancer-predisposing syndrome
BRCA2	rs79728106 (T)	Stop-gain	Reviewed by expert panel	Hereditary breast ovarian cancer syndrome; Breast-ovarian cancer, familial, susceptibility to, 2; Hereditary cancer-predisposing syndrome
BRCA2	chr13:g.32337521CA>C	Frameshift deletion	Reviewed by expert panel	Breast-ovarian cancer, familial, susceptibility to, 2
BRCA2	rs80359372 (C)	Frameshift deletion	Reviewed by expert panel	Hereditary breast ovarian cancer syndrome; Breast-ovarian cancer, familial, susceptibility to, 2; Hereditary cancer-predisposing syndrome
BRCA2	rs80359373 (C)	Frameshift deletion	Reviewed by expert panel	Hereditary breast ovarian cancer syndrome; Malignant tumor of breast; Breast-ovarian cancer, familial, susceptibility to, 2; Hereditary cancer-predisposing syndrome; Breast and/or ovarian cancer
BRCA2	rs886040463 (A)	Frameshift deletion	Reviewed by expert panel	Breast-ovarian cancer, familial, susceptibility to, 2
BRCA2	rs1555283079 (GA)	Frameshift insertion	Criteria provided, Multiple submitters, No conflicts	Hereditary breast ovarian cancer syndrome; Hereditary cancer-predisposing syndrome
BRCA2	rs730881521 (T)	Stop-gain	Reviewed by expert panel	Hereditary breast ovarian cancer syndrome; Breast-ovarian cancer, familial, susceptibility to, 2; Hereditary cancer-predisposing syndrome
BRCA2	rs886038084 (A)	Stop-gain	Reviewed by expert panel	Breast-ovarian cancer, familial, susceptibility to, 2
BRCA2	rs587782022 (C)	Frameshift deletion	Reviewed by expert panel	Hereditary breast ovarian cancer syndrome; Breast-ovarian cancer, familial, susceptibility to, 2; Hereditary cancer-predisposing syndrome
BRCA2	rs397507304 (C)	Frameshift deletion	Reviewed by expert panel	Breast-ovarian cancer, familial, susceptibility to, 2
BRCA2	rs80359374 (C)	Frameshift deletion	Reviewed by expert panel	Hereditary breast ovarian cancer syndrome; Breast-ovarian cancer, familial, susceptibility to, 2; Hereditary cancer-predisposing syndrome; Familial cancer of breast
BRCA2	rs1555283086 (CG)	Frameshift insertion	Criteria provided, Multiple submitters, No conflicts	Hereditary breast ovarian cancer syndrome; Hereditary cancer-predisposing syndrome
BRCA2	rs876657678 (T)	Stop-gain	Reviewed by expert panel	Hereditary breast ovarian cancer syndrome; Breast-ovarian cancer, familial, susceptibility to, 2; Hereditary cancer-predisposing syndrome
BRCA2	rs864622609 (A)	Stop-gain	Reviewed by expert panel	Hereditary breast ovarian cancer syndrome; Breast-ovarian cancer, familial, susceptibility to, 2; Hereditary cancer-predisposing syndrome
BRCA2	rs864622609 (G)	Stop-gain	Reviewed by expert panel	Hereditary breast ovarian cancer syndrome; Breast-ovarian cancer, familial, susceptibility to, 2
BRCA2	rs80359375 (C)	Frameshift deletion	Reviewed by expert panel	Hereditary breast ovarian cancer syndrome; Breast-ovarian cancer, familial, susceptibility to, 2; Hereditary cancer-predisposing syndrome; Familial cancer of breast; Breast and/or ovarian cancer
BRCA2	rs397507657 (A)	Frameshift deletion	Reviewed by expert panel	Breast-ovarian cancer, familial, susceptibility to, 2; Hereditary cancer-predisposing syndrome
BRCA2	rs80359377 (T)	Frameshift deletion	Reviewed by expert panel	Breast carcinoma; Hereditary breast ovarian cancer syndrome; Breast-ovarian cancer, familial, susceptibility to, 2; Hereditary cancer-predisposing syndrome; Familial cancer of breast
BRCA2	rs864622672 (C)	Frameshift deletion	Reviewed by expert panel	Hereditary breast ovarian cancer syndrome; Breast-ovarian cancer, familial, susceptibility to, 2; Hereditary cancer-predisposing syndrome
BRCA2	rs397507658 (T)	Frameshift deletion	Reviewed by expert panel	Hereditary breast ovarian cancer syndrome; Breast-ovarian cancer, familial, susceptibility to, 2; Hereditary cancer-predisposing syndrome
BRCA2	rs1555283098 (GTATAATTGCAGTCAATTAA)	Stop-gain	Reviewed by expert panel	Breast-ovarian cancer, familial, susceptibility to, 2
BRCA2	rs1555283099 (G)	Frameshift deletion	Criteria provided, Multiple submitters, No conflicts	Hereditary breast ovarian cancer syndrome
BRCA2	rs886040464 (T)	Stop-gain	Reviewed by expert panel	Hereditary breast ovarian cancer syndrome; Breast-ovarian cancer, familial, susceptibility to, 2; Hereditary cancer-predisposing syndrome
BRCA2	rs397507659 (A)	Frameshift deletion	Reviewed by expert panel	Hereditary breast ovarian cancer syndrome; Breast-ovarian cancer, familial, susceptibility to, 2; Hereditary cancer-predisposing syndrome; Breast and/or ovarian cancer
BRCA2	rs1135401899 (G)	Frameshift deletion	Reviewed by expert panel	Hereditary breast ovarian cancer syndrome; Breast-ovarian cancer, familial, susceptibility to, 2
BRCA2	rs80359378 (T)	Frameshift deletion	Reviewed by expert panel	Breast-ovarian cancer, familial, susceptibility to, 2
BRCA2	rs397507660 (G)	Frameshift deletion	Reviewed by expert panel	Breast-ovarian cancer, familial, susceptibility to, 2; Familial cancer of breast
BRCA2	chr13:g.32337598T>TA	Frameshift insertion	Reviewed by expert panel	Breast-ovarian cancer, familial, susceptibility to, 2
BRCA2	rs886040466 (T)	Frameshift deletion	Reviewed by expert panel	Breast-ovarian cancer, familial, susceptibility to, 2
BRCA2	rs886040465 (T)	Stop-gain	Reviewed by expert panel	Hereditary breast ovarian cancer syndrome; Breast-ovarian cancer, familial, susceptibility to, 2; Hereditary cancer-predisposing syndrome
BRCA2	rs2072475980 (T)	Frameshift deletion	Criteria provided, Multiple submitters, No conflicts	Hereditary breast ovarian cancer syndrome; Hereditary cancer-predisposing syndrome
BRCA2	rs876658618 (C)	Frameshift deletion	Reviewed by expert panel	Hereditary breast ovarian cancer syndrome; Breast-ovarian cancer, familial, susceptibility to, 2; Hereditary cancer-predisposing syndrome
BRCA2	chr13:g.32337614A>AC	Frameshift insertion	Reviewed by expert panel	Breast-ovarian cancer, familial, susceptibility to, 2; Hereditary cancer-predisposing syndrome
BRCA2	rs80359379 (A)	Frameshift deletion	Reviewed by expert panel	Breast-ovarian cancer, familial, susceptibility to, 2; Hereditary cancer-predisposing syndrome
BRCA2	rs80359380 (CT)	Frameshift insertion	Reviewed by expert panel	Medulloblastoma; Malignant tumor of prostate; Neoplasm of ovary; Hereditary breast ovarian cancer syndrome; Wilms tumor 1; Fanconi anemia complementation group D1; Breast-ovarian cancer, familial, susceptibility to, 2; Glioma susceptibility 3; Pancreatic cancer, susceptibility to, 2; Hereditary cancer-predisposing syndrome; Familial cancer of breast
BRCA2	rs80359380 (CTT)	Frameshift insertion	Reviewed by expert panel	Breast-ovarian cancer, familial, susceptibility to, 2; Familial cancer of breast
BRCA2	rs80358573 (T)	Stop-gain	Reviewed by expert panel	Hereditary breast ovarian cancer syndrome; Breast-ovarian cancer, familial, susceptibility to, 1; Breast-ovarian cancer, familial, susceptibility to, 2; Hereditary cancer-predisposing syndrome
BRCA2	rs397507661 (C)	Frameshift deletion	Reviewed by expert panel	Hereditary breast ovarian cancer syndrome; Breast-ovarian cancer, familial, susceptibility to, 2
BRCA2	rs80359381 (A)	Frameshift deletion	Reviewed by expert panel	Breast-ovarian cancer, familial, susceptibility to, 2
BRCA2	rs1555283134 (T)	Frameshift deletion	Criteria provided, Multiple submitters, No conflicts	Hereditary breast ovarian cancer syndrome; Hereditary cancer-predisposing syndrome
BRCA2	rs80359382 (G)	Frameshift deletion	Reviewed by expert panel	Hereditary breast ovarian cancer syndrome; Breast-ovarian cancer, familial, susceptibility to, 2; Hereditary cancer-predisposing syndrome
BRCA2	rs1064795577 (A)	Stop-gain	Reviewed by expert panel	Breast-ovarian cancer, familial, susceptibility to, 2
BRCA2	rs276174833 (A)	Frameshift deletion	Reviewed by expert panel	Breast-ovarian cancer, familial, susceptibility to, 2
BRCA2	rs690016539 (T)	Stop-gain	Reviewed by expert panel	Breast-ovarian cancer, familial, susceptibility to, 2; Familial cancer of breast
BRCA2	rs886040468 (G)	Frameshift deletion	Reviewed by expert panel	Breast-ovarian cancer, familial, susceptibility to, 2
BRCA2	rs397507662 (T)	Stop-gain	Reviewed by expert panel	Breast-ovarian cancer, familial, susceptibility to, 2
BRCA2	rs690016540 (AT)	Stop-gain	Reviewed by expert panel	Breast-ovarian cancer, familial, susceptibility to, 2; Familial cancer of breast
BRCA2	rs690016541 (T)	Frameshift deletion	Reviewed by expert panel	Breast-ovarian cancer, familial, susceptibility to, 2; Familial cancer of breast
BRCA2	rs80359383 (A)	Frameshift deletion	Reviewed by expert panel	Hereditary breast ovarian cancer syndrome; Breast-ovarian cancer, familial, susceptibility to, 2; Hereditary cancer-predisposing syndrome
BRCA2	rs397507663 (A)	Stop-gain	Reviewed by expert panel	Hereditary breast ovarian cancer syndrome; Breast-ovarian cancer, familial, susceptibility to, 2; Hereditary cancer-predisposing syndrome
BRCA2	rs397507663 (G)	Stop-gain	Reviewed by expert panel	Hereditary breast ovarian cancer syndrome; Breast-ovarian cancer, familial, susceptibility to, 2; Hereditary cancer-predisposing syndrome; Familial cancer of breast
BRCA2	rs886040469 (CCATAATTTAACACCTAGCCAAAAGGCAGAAATTA)	Stop-gain	Reviewed by expert panel	Breast-ovarian cancer, familial, susceptibility to, 2
BRCA2	chr13:g.32337660A>ATT	Frameshift insertion	Reviewed by expert panel	Breast-ovarian cancer, familial, susceptibility to, 2
BRCA2	rs1555283160 (A)	Stop-gain	Reviewed by expert panel	Malignant tumor of breast; Breast-ovarian cancer, familial, susceptibility to, 2
BRCA2	rs397507305 (G)	Stop-gain	Reviewed by expert panel	Hereditary breast ovarian cancer syndrome; Breast-ovarian cancer, familial, susceptibility to, 2; Hereditary cancer-predisposing syndrome; Familial cancer of breast
BRCA2	rs80358578 (T)	Stop-gain	Reviewed by expert panel	Hereditary breast ovarian cancer syndrome; Breast-ovarian cancer, familial, susceptibility to, 2; Hereditary cancer-predisposing syndrome
BRCA2	rs869320782 (C)	Frameshift deletion	Reviewed by expert panel	Hereditary breast ovarian cancer syndrome; Breast-ovarian cancer, familial, susceptibility to, 2; Hereditary cancer-predisposing syndrome
BRCA2	rs1555283169 (T)	Stop-gain	Reviewed by expert panel	Breast neoplasm; Breast-ovarian cancer, familial, susceptibility to, 2
BRCA2	rs398122762 (G)	Frameshift deletion	Reviewed by expert panel	Hereditary breast ovarian cancer syndrome; Breast-ovarian cancer, familial, susceptibility to, 2
BRCA2	rs1555283173 (T)	Stop-gain	Reviewed by expert panel	Hereditary breast ovarian cancer syndrome; Breast-ovarian cancer, familial, susceptibility to, 2
BRCA2	rs886040470 (A)	Frameshift deletion	Reviewed by expert panel	Hereditary breast ovarian cancer syndrome; Breast-ovarian cancer, familial, susceptibility to, 2; Hereditary cancer-predisposing syndrome
BRCA2	rs398122763 (C)	Frameshift deletion	Reviewed by expert panel	Hereditary breast ovarian cancer syndrome; Breast-ovarian cancer, familial, susceptibility to, 2
BRCA2	rs886040471 (C)	Frameshift deletion	Reviewed by expert panel	Breast-ovarian cancer, familial, susceptibility to, 2
BRCA2	rs1555283184 (C)	Frameshift deletion	Reviewed by expert panel	Hereditary breast ovarian cancer syndrome; Breast-ovarian cancer, familial, susceptibility to, 2; Hereditary cancer-predisposing syndrome
BRCA2	rs1135401900 (T)	Frameshift deletion	Reviewed by expert panel	Hereditary breast ovarian cancer syndrome; Breast-ovarian cancer, familial, susceptibility to, 2
BRCA2	rs1555283186 (CTA)	Frameshift insertion	Reviewed by expert panel	Breast-ovarian cancer, familial, susceptibility to, 2
BRCA2	rs886040472 (T)	Frameshift deletion	Reviewed by expert panel	Breast-ovarian cancer, familial, susceptibility to, 2
BRCA2	rs878853567 (T)	Frameshift deletion	Reviewed by expert panel	Hereditary breast ovarian cancer syndrome; Breast-ovarian cancer, familial, susceptibility to, 2
BRCA2	rs587781436 (T)	Stop-gain	Reviewed by expert panel	Breast-ovarian cancer, familial, susceptibility to, 2; Hereditary cancer-predisposing syndrome
BRCA2	rs397507664 (T)	Frameshift deletion	Reviewed by expert panel	Breast-ovarian cancer, familial, susceptibility to, 2
BRCA2	rs786203329 (T)	Stop-gain	Reviewed by expert panel	Hereditary breast ovarian cancer syndrome; Breast-ovarian cancer, familial, susceptibility to, 2; Hereditary cancer-predisposing syndrome
BRCA2	rs80359384 (T)	Frameshift deletion	Reviewed by expert panel	Breast-ovarian cancer, familial, susceptibility to, 2
BRCA2	rs587782672 (A)	Frameshift deletion	Reviewed by expert panel	Hereditary breast ovarian cancer syndrome; Breast-ovarian cancer, familial, susceptibility to, 2; Hereditary cancer-predisposing syndrome
BRCA2	rs80358579 (A)	Stop-gain	Reviewed by expert panel	Breast-ovarian cancer, familial, susceptibility to, 2; Hereditary cancer-predisposing syndrome
BRCA2	rs80358579 (G)	Stop-gain	Reviewed by expert panel	Hereditary breast ovarian cancer syndrome; Malignant tumor of breast; Breast-ovarian cancer, familial, susceptibility to, 2; Hereditary cancer-predisposing syndrome
BRCA2	rs786202160 (A)	Frameshift deletion	Reviewed by expert panel	Hereditary breast ovarian cancer syndrome; Breast-ovarian cancer, familial, susceptibility to, 2; Hereditary cancer-predisposing syndrome
BRCA2	chr13:g.32337719GGAAGTC>ATTCTTCTAATTAATTGAATCAATTAAATTCAAACTG	Stop-gain	Criteria provided, Multiple submitters, No conflicts	Hereditary cancer-predisposing syndrome
BRCA2	rs397507665 (G)	Frameshift deletion	Reviewed by expert panel	Breast-ovarian cancer, familial, susceptibility to, 2; Familial cancer of breast
BRCA2	rs1555283206 (T)	Stop-gain	Reviewed by expert panel	Breast-ovarian cancer, familial, susceptibility to, 2
BRCA2	rs397507666 (A)	Frameshift deletion	Reviewed by expert panel	Hereditary breast ovarian cancer syndrome; Breast-ovarian cancer, familial, susceptibility to, 2
BRCA2	rs431825305 (CA)	Frameshift insertion	Reviewed by expert panel	Hereditary breast ovarian cancer syndrome; Breast-ovarian cancer, familial, susceptibility to, 2; Hereditary cancer-predisposing syndrome
BRCA2	rs1555283209 (T)	Stop-gain	Criteria provided, Multiple submitters, No conflicts	Hereditary breast ovarian cancer syndrome; Hereditary cancer-predisposing syndrome
BRCA2	rs886040473 (G)	Frameshift deletion	Reviewed by expert panel	Breast-ovarian cancer, familial, susceptibility to, 2
BRCA2	chr13:g.32337747G>GA	Frameshift insertion	Criteria provided, Multiple submitters, No conflicts	Hereditary breast ovarian cancer syndrome
BRCA2	rs876658427 (G)	Frameshift deletion	Reviewed by expert panel	Hereditary breast ovarian cancer syndrome; Breast-ovarian cancer, familial, susceptibility to, 2; Hereditary cancer-predisposing syndrome
BRCA2	rs1555283219 (A)	Frameshift deletion	Criteria provided, Multiple submitters, No conflicts	Breast-ovarian cancer, familial, susceptibility to, 2
BRCA2	rs876659258 (A)	Stop-gain	Reviewed by expert panel	Hereditary breast ovarian cancer syndrome; Breast-ovarian cancer, familial, susceptibility to, 2; Hereditary cancer-predisposing syndrome
BRCA2	rs886040474 (A)	Frameshift deletion	Reviewed by expert panel	Breast-ovarian cancer, familial, susceptibility to, 2
BRCA2	rs587781850 (TG)	Frameshift insertion	Reviewed by expert panel	Breast-ovarian cancer, familial, susceptibility to, 2; Hereditary cancer-predisposing syndrome
BRCA2	rs587782613 (T)	Stop-gain	Reviewed by expert panel	Breast-ovarian cancer, familial, susceptibility to, 2; Hereditary cancer-predisposing syndrome
BRCA2	rs879255311 (A)	Frameshift deletion	Reviewed by expert panel	Hereditary breast ovarian cancer syndrome; Breast-ovarian cancer, familial, susceptibility to, 2
BRCA2	rs1237049560 (T)	Stop-gain	Reviewed by expert panel	Hereditary breast ovarian cancer syndrome; Breast-ovarian cancer, familial, susceptibility to, 2; Hereditary cancer-predisposing syndrome
BRCA2	rs397507667 (T)	Stop-gain	Reviewed by expert panel	Breast-ovarian cancer, familial, susceptibility to, 2
BRCA2	rs1555283245 (AAG)	Frameshift insertion	Reviewed by expert panel	Breast-ovarian cancer, familial, susceptibility to, 2
BRCA2	rs397507668 (CT)	Frameshift insertion	Reviewed by expert panel	Hereditary breast ovarian cancer syndrome; Breast-ovarian cancer, familial, susceptibility to, 2; Hereditary cancer-predisposing syndrome
BRCA2	rs886040475 (C)	Frameshift deletion	Reviewed by expert panel	Hereditary breast ovarian cancer syndrome; Breast-ovarian cancer, familial, susceptibility to, 2
BRCA2	rs397507669 (AT)	Frameshift insertion	Reviewed by expert panel	Breast-ovarian cancer, familial, susceptibility to, 2
BRCA2	rs397507670 (T)	Stop-gain	Reviewed by expert panel	Malignant tumor of breast; Breast-ovarian cancer, familial, susceptibility to, 2
BRCA2	rs80359385 (CT)	Frameshift insertion	Reviewed by expert panel	Breast-ovarian cancer, familial, susceptibility to, 2
BRCA2	rs80359385 (CTT)	Frameshift insertion	Criteria provided, Multiple submitters, No conflicts	Hereditary breast ovarian cancer syndrome; Hereditary cancer-predisposing syndrome
BRCA2	rs1555283251 (C)	Frameshift deletion	Reviewed by expert panel	Malignant tumor of breast; Breast-ovarian cancer, familial, susceptibility to, 2
BRCA2	rs80358593 (A)	Stop-gain	Reviewed by expert panel	Hereditary breast ovarian cancer syndrome; Breast-ovarian cancer, familial, susceptibility to, 2; Hereditary cancer-predisposing syndrome
BRCA2	rs80358593 (G)	Stop-gain	Reviewed by expert panel	Hereditary breast ovarian cancer syndrome; Malignant tumor of breast; Breast-ovarian cancer, familial, susceptibility to, 2; Hereditary cancer-predisposing syndrome
BRCA2	chr13:g.32337810T>TA	Frameshift insertion	Criteria provided, Multiple submitters, No conflicts	Hereditary breast ovarian cancer syndrome; Hereditary cancer-predisposing syndrome
BRCA2	rs80359386 (T)	Frameshift deletion	Reviewed by expert panel	Hereditary breast ovarian cancer syndrome; Breast-ovarian cancer, familial, susceptibility to, 2; Hereditary cancer-predisposing syndrome
BRCA2	rs1555283256 (A)	Frameshift deletion	Criteria provided, Multiple submitters, No conflicts	Hereditary breast ovarian cancer syndrome; Familial cancer of breast
BRCA2	rs397507671 (C)	Stop-gain	Reviewed by expert panel	Hereditary breast ovarian cancer syndrome; Breast-ovarian cancer, familial, susceptibility to, 2
BRCA2	rs80358595 (T)	Stop-gain	Reviewed by expert panel	Breast-ovarian cancer, familial, susceptibility to, 2; Hereditary cancer-predisposing syndrome
BRCA2	rs431825307 (A)	Stop-gain	Reviewed by expert panel	Breast-ovarian cancer, familial, susceptibility to, 2; Hereditary cancer-predisposing syndrome
BRCA2	rs878853569 (CAG)	Frameshift insertion	Reviewed by expert panel	Hereditary breast ovarian cancer syndrome; Breast-ovarian cancer, familial, susceptibility to, 2; Hereditary cancer-predisposing syndrome
BRCA2	chr13:g.32337833AGAG>TGAGGA	Stop-gain	Reviewed by expert panel	Hereditary breast ovarian cancer syndrome; Breast-ovarian cancer, familial, susceptibility to, 2
BRCA2	rs1555283262 (A)	Frameshift deletion	Reviewed by expert panel	Malignant tumor of breast; Breast-ovarian cancer, familial, susceptibility to, 2
BRCA2	rs397507672 (T)	Frameshift deletion	Reviewed by expert panel	Hereditary breast ovarian cancer syndrome; Breast-ovarian cancer, familial, susceptibility to, 2
BRCA2	rs886040476 (A)	Frameshift deletion	Reviewed by expert panel	Breast-ovarian cancer, familial, susceptibility to, 2
BRCA2	rs886040477 (CT)	Frameshift insertion	Reviewed by expert panel	Breast-ovarian cancer, familial, susceptibility to, 2
BRCA2	rs2137497218 (T)	Stop-gain	Criteria provided, Multiple submitters, No conflicts	Hereditary breast ovarian cancer syndrome; Hereditary cancer-predisposing syndrome
BRCA2	rs886040478 (G)	Frameshift deletion	Reviewed by expert panel	Breast-ovarian cancer, familial, susceptibility to, 2
BRCA2	rs80359387 (C)	Frameshift deletion	Reviewed by expert panel	Hereditary breast ovarian cancer syndrome; Breast-ovarian cancer, familial, susceptibility to, 2; Hereditary cancer-predisposing syndrome
BRCA2	rs886040479 (TA)	Frameshift insertion	Reviewed by expert panel	Breast-ovarian cancer, familial, susceptibility to, 2
BRCA2	rs80358600 (A)	Stop-gain	Reviewed by expert panel	Hereditary breast ovarian cancer syndrome; Breast-ovarian cancer, familial, susceptibility to, 2
BRCA2	rs886040480 (T)	Stop-gain	Reviewed by expert panel	Hereditary breast ovarian cancer syndrome; Breast-ovarian cancer, familial, susceptibility to, 2; Hereditary cancer-predisposing syndrome
BRCA2	rs886040481 (T)	Frameshift deletion	Reviewed by expert panel	Hereditary breast ovarian cancer syndrome; Breast-ovarian cancer, familial, susceptibility to, 2; Hereditary cancer-predisposing syndrome
BRCA2	rs397507673 (A)	Frameshift deletion	Reviewed by expert panel	Breast-ovarian cancer, familial, susceptibility to, 2; Familial cancer of breast
BRCA2	chr13:g.32337898AT>A	Frameshift deletion	Reviewed by expert panel	Breast-ovarian cancer, familial, susceptibility to, 2
BRCA2	rs80359388 (A)	Stop-gain	Reviewed by expert panel	Hereditary breast ovarian cancer syndrome; Carcinoma of pancreas; Malignant tumor of breast; Breast-ovarian cancer, familial, susceptibility to, 2; Hereditary cancer-predisposing syndrome; Breast and/or ovarian cancer
BRCA2	rs80359389 (T)	Frameshift deletion	Reviewed by expert panel	Hereditary breast ovarian cancer syndrome; Breast-ovarian cancer, familial, susceptibility to, 2; Hereditary cancer-predisposing syndrome
BRCA2	rs397507675 (A)	Frameshift deletion	Reviewed by expert panel	Hereditary breast ovarian cancer syndrome; Breast-ovarian cancer, familial, susceptibility to, 2
BRCA2	rs397507676 (C)	Frameshift deletion	Reviewed by expert panel	Breast-ovarian cancer, familial, susceptibility to, 2; Familial cancer of breast
BRCA2	rs886040483 (T)	Frameshift deletion	Reviewed by expert panel	Breast-ovarian cancer, familial, susceptibility to, 2
BRCA2	rs80359390 (C)	Frameshift deletion	Reviewed by expert panel	Hereditary breast ovarian cancer syndrome; Breast-ovarian cancer, familial, susceptibility to, 2; Hereditary cancer-predisposing syndrome
BRCA2	chr13:g.32337938CT>C	Frameshift deletion	Criteria provided, Multiple submitters, No conflicts	Hereditary breast ovarian cancer syndrome; Hereditary cancer-predisposing syndrome
BRCA2	chr13:g.32337943G>GA	Frameshift insertion	Reviewed by expert panel	Hereditary breast ovarian cancer syndrome; Breast-ovarian cancer, familial, susceptibility to, 2; Hereditary cancer-predisposing syndrome
BRCA2	rs397507677 (G)	Frameshift deletion	Reviewed by expert panel	Hereditary breast ovarian cancer syndrome; Breast-ovarian cancer, familial, susceptibility to, 2; Hereditary cancer-predisposing syndrome
BRCA2	rs886040484 (A)	Frameshift deletion	Reviewed by expert panel	Hereditary breast ovarian cancer syndrome; Breast-ovarian cancer, familial, susceptibility to, 2
BRCA2	rs80359391 (C)	Stop-gain	Reviewed by expert panel	Rhabdomyosarcoma; Chordoma; Hereditary breast ovarian cancer syndrome; Breast-ovarian cancer, familial, susceptibility to, 1; Breast-ovarian cancer, familial, susceptibility to, 2; Hereditary cancer-predisposing syndrome
BRCA2	rs886038089 (T)	Frameshift deletion	Reviewed by expert panel	Breast-ovarian cancer, familial, susceptibility to, 2
BRCA2	rs2137498229 (GT)	Stop-gain	Criteria provided, Multiple submitters, No conflicts	Hereditary breast ovarian cancer syndrome; Hereditary cancer-predisposing syndrome
BRCA2	rs786203359 (A)	Stop-gain	Criteria provided, Multiple submitters, No conflicts	Hereditary breast ovarian cancer syndrome
BRCA2	rs886040485 (A)	Frameshift deletion	Reviewed by expert panel	Breast-ovarian cancer, familial, susceptibility to, 2
BRCA2	rs1555283318 (C)	Stop-gain	Criteria provided, Multiple submitters, No conflicts	Hereditary cancer-predisposing syndrome
BRCA2	rs886040486 (T)	Stop-gain	Reviewed by expert panel	Breast-ovarian cancer, familial, susceptibility to, 2
BRCA2	rs1555283322 (G)	Frameshift deletion	Criteria provided, Multiple submitters, No conflicts	Hereditary breast ovarian cancer syndrome; Breast-ovarian cancer, familial, susceptibility to, 1; Hereditary cancer-predisposing syndrome
BRCA2	rs876659656 (A)	Frameshift deletion	Reviewed by expert panel	Hereditary breast ovarian cancer syndrome; Breast-ovarian cancer, familial, susceptibility to, 2; Hereditary cancer-predisposing syndrome
BRCA2	rs886040487 (T)	Frameshift deletion	Reviewed by expert panel	Breast-ovarian cancer, familial, susceptibility to, 2
BRCA2	rs1566228876 (T)	Stop-gain	Criteria provided, Multiple submitters, No conflicts	Hereditary breast ovarian cancer syndrome
BRCA2	rs80359394 (G)	Frameshift deletion	Reviewed by expert panel	Breast-ovarian cancer, familial, susceptibility to, 2
BRCA2	rs886038091 (A)	Frameshift deletion	Reviewed by expert panel	Breast-ovarian cancer, familial, susceptibility to, 2
BRCA2	rs397507678 (GT)	Frameshift insertion	Reviewed by expert panel	Hereditary breast ovarian cancer syndrome; Breast-ovarian cancer, familial, susceptibility to, 2; Hereditary cancer-predisposing syndrome; Familial cancer of breast
BRCA2	rs690016542 (G)	Frameshift deletion	Reviewed by expert panel	Breast-ovarian cancer, familial, susceptibility to, 2; Familial cancer of breast
BRCA2	chr13:g.32338000G>GT	Stop-gain	Criteria provided, Multiple submitters, No conflicts	Hereditary breast ovarian cancer syndrome; Hereditary cancer-predisposing syndrome
BRCA2	rs864622134 (T)	Frameshift deletion	Reviewed by expert panel	Hereditary breast ovarian cancer syndrome; Breast-ovarian cancer, familial, susceptibility to, 2
BRCA2	rs1555283351 (CA)	Frameshift insertion	Criteria provided, Multiple submitters, No conflicts	Hereditary cancer-predisposing syndrome
BRCA2	rs1555283355 (A)	Frameshift deletion	Criteria provided, Multiple submitters, No conflicts	Breast-ovarian cancer, familial, susceptibility to, 2; Hereditary cancer-predisposing syndrome
BRCA2	rs80359395 (C)	Frameshift deletion	Reviewed by expert panel	Hereditary breast ovarian cancer syndrome; Breast-ovarian cancer, familial, susceptibility to, 2; Hereditary cancer-predisposing syndrome; BRCA2-Related Disorders
BRCA2	rs80359396 (C)	Frameshift deletion	Reviewed by expert panel	Hereditary breast ovarian cancer syndrome; Breast-ovarian cancer, familial, susceptibility to, 2; Hereditary cancer-predisposing syndrome
BRCA2	rs886038092 (T)	Frameshift deletion	Reviewed by expert panel	Breast-ovarian cancer, familial, susceptibility to, 2
BRCA2	chr13:g.32338036GA>G	Frameshift deletion	Criteria provided, Multiple submitters, No conflicts	Hereditary breast ovarian cancer syndrome; Hereditary cancer-predisposing syndrome
BRCA2	rs886040489 (A)	Frameshift deletion	Reviewed by expert panel	Breast-ovarian cancer, familial, susceptibility to, 2
BRCA2	rs80359397 (T)	Frameshift deletion	Reviewed by expert panel	Hereditary breast ovarian cancer syndrome; Breast-ovarian cancer, familial, susceptibility to, 2
BRCA2	rs878853573 (G)	Frameshift deletion	Reviewed by expert panel	Hereditary breast ovarian cancer syndrome; Breast-ovarian cancer, familial, susceptibility to, 2
BRCA2	rs869312759 (T)	Frameshift deletion	Reviewed by expert panel	Hereditary breast ovarian cancer syndrome; Breast-ovarian cancer, familial, susceptibility to, 1; Breast-ovarian cancer, familial, susceptibility to, 2; Hereditary cancer-predisposing syndrome
BRCA2	rs80359398 (T)	Frameshift deletion	Reviewed by expert panel	Hereditary breast ovarian cancer syndrome; Breast-ovarian cancer, familial, susceptibility to, 2; Hereditary cancer-predisposing syndrome
BRCA2	chr13:g.32338058C>CA	Frameshift insertion	Reviewed by expert panel	Hereditary breast ovarian cancer syndrome; Breast-ovarian cancer, familial, susceptibility to, 2; Hereditary cancer-predisposing syndrome; Familial cancer of breast
BRCA2	rs1555283366 (T)	Stop-gain	Criteria provided, Multiple submitters, No conflicts	Hereditary breast ovarian cancer syndrome; Hereditary cancer-predisposing syndrome
BRCA2	rs1555283371 (G)	Frameshift deletion	Reviewed by expert panel	Hereditary breast ovarian cancer syndrome; Breast-ovarian cancer, familial, susceptibility to, 2; Hereditary cancer-predisposing syndrome
BRCA2	chr13:g.32338069GA>G	Frameshift deletion	Reviewed by expert panel	Hereditary breast ovarian cancer syndrome; Breast-ovarian cancer, familial, susceptibility to, 2; Hereditary cancer-predisposing syndrome; Familial cancer of breast
BRCA2	rs80359401 (G)	Frameshift deletion	Criteria provided, Multiple submitters, No conflicts	Hereditary breast ovarian cancer syndrome; Hereditary cancer-predisposing syndrome; Familial cancer of breast
BRCA2	rs1555283373 (C)	Stop-gain	Reviewed by expert panel	Hereditary breast ovarian cancer syndrome; Breast-ovarian cancer, familial, susceptibility to, 2; Hereditary cancer-predisposing syndrome
BRCA2	rs886038093 (C)	Frameshift deletion	Reviewed by expert panel	Hereditary breast ovarian cancer syndrome; Breast-ovarian cancer, familial, susceptibility to, 2; Hereditary cancer-predisposing syndrome
BRCA2	rs886040491 (G)	Frameshift deletion	Reviewed by expert panel	Hereditary breast ovarian cancer syndrome; Breast-ovarian cancer, familial, susceptibility to, 2; Hereditary cancer-predisposing syndrome
BRCA2	rs886040492 (TA)	Frameshift insertion	Reviewed by expert panel	Breast-ovarian cancer, familial, susceptibility to, 2; Hereditary cancer-predisposing syndrome
BRCA2	rs886040493 (GA)	Frameshift insertion	Reviewed by expert panel	Breast-ovarian cancer, familial, susceptibility to, 2
BRCA2	rs80359402 (G)	Frameshift deletion	Reviewed by expert panel	Breast-ovarian cancer, familial, susceptibility to, 2; Hereditary cancer-predisposing syndrome
BRCA2	rs1555283381 (A)	Frameshift deletion	Criteria provided, Multiple submitters, No conflicts	Hereditary breast ovarian cancer syndrome; Hereditary cancer-predisposing syndrome
BRCA2	rs886040494 (T)	Frameshift deletion	Reviewed by expert panel	Breast-ovarian cancer, familial, susceptibility to, 2; Familial cancer of breast
BRCA2	rs886040495 (A)	Frameshift deletion	Reviewed by expert panel	Breast-ovarian cancer, familial, susceptibility to, 2
BRCA2	rs80359403 (T)	Frameshift deletion	Reviewed by expert panel	Medulloblastoma; Malignant tumor of prostate; Hereditary breast ovarian cancer syndrome; Wilms tumor 1; Breast-ovarian cancer, familial, susceptibility to, 1; Fanconi anemia complementation group D1; Breast-ovarian cancer, familial, susceptibility to, 2; Glioma susceptibility 3; Pancreatic cancer, susceptibility to, 2; Hereditary cancer-predisposing syndrome; Familial cancer of breast
BRCA2	rs397507683 (GA)	Frameshift insertion	Reviewed by expert panel	Breast carcinoma; Hereditary breast ovarian cancer syndrome; Breast-ovarian cancer, familial, susceptibility to, 2; Hereditary cancer-predisposing syndrome
BRCA2	rs80358615 (T)	Stop-gain	Reviewed by expert panel	Breast-ovarian cancer, familial, susceptibility to, 2
BRCA2	rs397507684 (C)	Stop-gain	Reviewed by expert panel	Breast-ovarian cancer, familial, susceptibility to, 2
BRCA2	rs397507685 (A)	Frameshift deletion	Reviewed by expert panel	Breast-ovarian cancer, familial, susceptibility to, 2; Familial cancer of breast
BRCA2	rs886038094 (T)	Frameshift deletion	Reviewed by expert panel	Hereditary breast ovarian cancer syndrome; Breast-ovarian cancer, familial, susceptibility to, 2; Hereditary cancer-predisposing syndrome
BRCA2	rs2137499896 (AAGTTTATC)	Frameshift insertion	Criteria provided, Multiple submitters, No conflicts	Hereditary breast ovarian cancer syndrome; Hereditary cancer-predisposing syndrome
BRCA2	chr13:g.32338131G>GT	Frameshift insertion	Reviewed by expert panel	Breast-ovarian cancer, familial, susceptibility to, 2
BRCA2	chr13:g.32338131GT>G	Frameshift deletion	Reviewed by expert panel	Hereditary breast ovarian cancer syndrome; Breast-ovarian cancer, familial, susceptibility to, 2
BRCA2	rs397507686 (G)	Frameshift deletion	Reviewed by expert panel	Hereditary breast ovarian cancer syndrome; Breast-ovarian cancer, familial, susceptibility to, 2; Hereditary cancer-predisposing syndrome
BRCA2	rs1555283397 (G)	Stop-gain	Criteria provided, Multiple submitters, No conflicts	Hereditary breast ovarian cancer syndrome; Breast-ovarian cancer, familial, susceptibility to, 2
BRCA2	rs80358620 (A)	Stop-gain	Criteria provided, Multiple submitters, No conflicts	Hereditary breast ovarian cancer syndrome; Hereditary cancer-predisposing syndrome
BRCA2	rs80358620 (G)	Stop-gain	Reviewed by expert panel	Medulloblastoma; Malignant tumor of prostate; Hereditary breast ovarian cancer syndrome; Wilms tumor 1; Fanconi anemia complementation group D1; Breast-ovarian cancer, familial, susceptibility to, 2; Glioma susceptibility 3; Pancreatic cancer, susceptibility to, 2; Hereditary cancer-predisposing syndrome; Familial cancer of breast; BRCA2-Related Disorders
BRCA2	chr13:g.32338156TTC>T	Frameshift deletion	Criteria provided, Multiple submitters, No conflicts	Hereditary breast ovarian cancer syndrome; Hereditary cancer-predisposing syndrome
BRCA2	rs886038095 (T)	Frameshift deletion	Reviewed by expert panel	Breast-ovarian cancer, familial, susceptibility to, 2
BRCA2	rs80358623 (A)	Stop-gain	Reviewed by expert panel	Breast-ovarian cancer, familial, susceptibility to, 2
BRCA2	rs80358623 (G)	Stop-gain	Reviewed by expert panel	Hereditary breast ovarian cancer syndrome; Breast-ovarian cancer, familial, susceptibility to, 2; Hereditary cancer-predisposing syndrome
BRCA2	rs1555283406 (AC)	Frameshift insertion	Reviewed by expert panel	Breast-ovarian cancer, familial, susceptibility to, 2
BRCA2	rs886040497 (AC)	Frameshift insertion	Reviewed by expert panel	Breast-ovarian cancer, familial, susceptibility to, 2
BRCA2	rs886040498 (GT)	Stop-gain	Reviewed by expert panel	Breast-ovarian cancer, familial, susceptibility to, 2
BRCA2	rs730881620 (T)	Stop-gain	Reviewed by expert panel	Hereditary breast ovarian cancer syndrome; Breast-ovarian cancer, familial, susceptibility to, 2; Hereditary cancer-predisposing syndrome; Familial cancer of breast
BRCA2	rs397507688 (A)	Frameshift deletion	Reviewed by expert panel	Breast-ovarian cancer, familial, susceptibility to, 2
BRCA2	rs1555283411 (G)	Frameshift deletion	Criteria provided, Multiple submitters, No conflicts	Hereditary breast ovarian cancer syndrome; Hereditary cancer-predisposing syndrome
BRCA2	chr13:g.32338181GA>G	Frameshift deletion	Reviewed by expert panel	Hereditary breast ovarian cancer syndrome; Breast-ovarian cancer, familial, susceptibility to, 2; Hereditary cancer-predisposing syndrome; Familial cancer of breast
BRCA2	rs397507689 (G)	Frameshift deletion	Reviewed by expert panel	Breast-ovarian cancer, familial, susceptibility to, 2
BRCA2	rs886037803 (C)	Frameshift deletion	Reviewed by expert panel	Breast neoplasm; Hereditary breast ovarian cancer syndrome; Breast-ovarian cancer, familial, susceptibility to, 2
BRCA2	chr13:g.32338189T>TA	Frameshift insertion	Reviewed by expert panel	Breast-ovarian cancer, familial, susceptibility to, 2; Hereditary cancer-predisposing syndrome
BRCA2	rs397507690 (T)	Frameshift deletion	Reviewed by expert panel	Hereditary breast ovarian cancer syndrome; Breast-ovarian cancer, familial, susceptibility to, 2
BRCA2	rs80359404 (A)	Frameshift deletion	Reviewed by expert panel	Hereditary breast ovarian cancer syndrome; Breast-ovarian cancer, familial, susceptibility to, 2
BRCA2	rs80359405 (C)	Frameshift deletion	Reviewed by expert panel	Rhabdomyosarcoma; Medulloblastoma; Breast carcinoma; Malignant tumor of prostate; Neoplasm of ovary; Hereditary breast ovarian cancer syndrome; Malignant tumor of breast; Wilms tumor 1; Fanconi anemia complementation group D1; Breast-ovarian cancer, familial, susceptibility to, 2; Glioma susceptibility 3; Pancreatic cancer, susceptibility to, 2; Hereditary cancer-predisposing syndrome; Familial c…
BRCA2	rs397507691 (T)	Stop-gain	Reviewed by expert panel	Breast-ovarian cancer, familial, susceptibility to, 2
BRCA2	rs397507692 (T)	Frameshift deletion	Reviewed by expert panel	Breast-ovarian cancer, familial, susceptibility to, 2; Hereditary cancer-predisposing syndrome
BRCA2	rs397507317 (GT)	Frameshift insertion	Reviewed by expert panel	Hereditary breast ovarian cancer syndrome; Breast-ovarian cancer, familial, susceptibility to, 2; BRCA2-Related Disorders
BRCA2	rs886038096 (AT)	Stop-gain	Reviewed by expert panel	Breast-ovarian cancer, familial, susceptibility to, 2
BRCA2	chr13:g.32338208G>GA	Frameshift insertion	Reviewed by expert panel	Hereditary breast ovarian cancer syndrome; Breast-ovarian cancer, familial, susceptibility to, 2; Hereditary cancer-predisposing syndrome
BRCA2	chr13:g.32338208GA>G	Frameshift deletion	Reviewed by expert panel	Hereditary breast ovarian cancer syndrome; Malignant tumor of breast; Breast-ovarian cancer, familial, susceptibility to, 2; Hereditary cancer-predisposing syndrome; Familial cancer of breast; Breast and/or ovarian cancer
BRCA2	chr13:g.32338208GAA>G	Stop-gain	Reviewed by expert panel	Hereditary breast ovarian cancer syndrome; Breast-ovarian cancer, familial, susceptibility to, 2; Hereditary cancer-predisposing syndrome
BRCA2	rs80359406 (G)	Frameshift deletion	Reviewed by expert panel	Breast-ovarian cancer, familial, susceptibility to, 2
BRCA2	rs80359410 (A)	Frameshift deletion	Reviewed by expert panel	Hereditary breast ovarian cancer syndrome; Breast-ovarian cancer, familial, susceptibility to, 2; Hereditary cancer-predisposing syndrome
BRCA2	rs1555283431 (A)	Frameshift deletion	Criteria provided, Multiple submitters, No conflicts	Hereditary breast ovarian cancer syndrome; Hereditary cancer-predisposing syndrome
BRCA2	rs886040500 (A)	Frameshift deletion	Reviewed by expert panel	Hereditary breast ovarian cancer syndrome; Breast-ovarian cancer, familial, susceptibility to, 2; Hereditary cancer-predisposing syndrome
BRCA2	rs397507693 (TA)	Frameshift insertion	Reviewed by expert panel	Breast-ovarian cancer, familial, susceptibility to, 2; Familial cancer of breast
BRCA2	rs80359412 (T)	Frameshift deletion	Reviewed by expert panel	Hereditary breast ovarian cancer syndrome; Breast-ovarian cancer, familial, susceptibility to, 2; Hereditary cancer-predisposing syndrome; Familial cancer of breast
BRCA2	rs886038098 (A)	Frameshift deletion	Reviewed by expert panel	Hereditary breast ovarian cancer syndrome; Breast-ovarian cancer, familial, susceptibility to, 2
BRCA2	chr13:g.32338219T>TA	Frameshift insertion	Reviewed by expert panel	Breast-ovarian cancer, familial, susceptibility to, 2
BRCA2	rs397507694 (T)	Frameshift deletion	Reviewed by expert panel	Breast-ovarian cancer, familial, susceptibility to, 2
BRCA2	rs1555283442 (AAAT)	Stop-gain	Reviewed by expert panel	Hereditary breast ovarian cancer syndrome; Breast-ovarian cancer, familial, susceptibility to, 2; Hereditary cancer-predisposing syndrome
BRCA2	rs886040501 (A)	Frameshift deletion	Reviewed by expert panel	Breast-ovarian cancer, familial, susceptibility to, 2
BRCA2	rs1555283445 (A)	Stop-gain	Criteria provided, Multiple submitters, No conflicts	Hereditary breast ovarian cancer syndrome; Hereditary cancer-predisposing syndrome
BRCA2	rs80358631 (T)	Stop-gain	Reviewed by expert panel	Breast-ovarian cancer, familial, susceptibility to, 2
BRCA2	rs398122772 (C)	Frameshift deletion	Reviewed by expert panel	Hereditary breast ovarian cancer syndrome; Breast-ovarian cancer, familial, susceptibility to, 2; Hereditary cancer-predisposing syndrome
BRCA2	rs1593900808 (G)	Frameshift deletion	Criteria provided, Multiple submitters, No conflicts	Hereditary cancer-predisposing syndrome
BRCA2	rs1064794921 (A)	Frameshift deletion	Reviewed by expert panel	Hereditary breast ovarian cancer syndrome; Breast-ovarian cancer, familial, susceptibility to, 2
BRCA2	rs80358632 (A)	Stop-gain	Reviewed by expert panel	Hereditary breast ovarian cancer syndrome; Breast-ovarian cancer, familial, susceptibility to, 2
BRCA2	rs80358632 (G)	Stop-gain	Reviewed by expert panel	Hereditary breast ovarian cancer syndrome; Breast-ovarian cancer, familial, susceptibility to, 2; Hereditary cancer-predisposing syndrome
BRCA2	rs879255309 (T)	Stop-gain	Reviewed by expert panel	Breast neoplasm; Hereditary breast ovarian cancer syndrome; Breast-ovarian cancer, familial, susceptibility to, 2; Hereditary cancer-predisposing syndrome; Breast cancer, susceptibility to
BRCA2	rs397507695 (C)	Frameshift deletion	Reviewed by expert panel	Hereditary breast ovarian cancer syndrome; Breast-ovarian cancer, familial, susceptibility to, 2
BRCA2	rs80359415 (A)	Frameshift deletion	Reviewed by expert panel	Breast-ovarian cancer, familial, susceptibility to, 2
BRCA2	chr13:g.32338266CT>C	Frameshift deletion	Reviewed by expert panel	Hereditary breast ovarian cancer syndrome; Breast-ovarian cancer, familial, susceptibility to, 2; Hereditary cancer-predisposing syndrome
BRCA2	rs397507698 (C)	Frameshift deletion	Criteria provided, Multiple submitters, No conflicts	Hereditary breast ovarian cancer syndrome; Hereditary cancer-predisposing syndrome
BRCA2	rs80359416 (T)	Frameshift deletion	Reviewed by expert panel	Hereditary breast ovarian cancer syndrome; Breast-ovarian cancer, familial, susceptibility to, 2
BRCA2	rs886040503 (G)	Frameshift deletion	Reviewed by expert panel	Breast-ovarian cancer, familial, susceptibility to, 2
BRCA2	rs80358638 (T)	Stop-gain	Reviewed by expert panel	Medulloblastoma; Malignant tumor of prostate; Hereditary breast ovarian cancer syndrome; Wilms tumor 1; Fanconi anemia complementation group D1; Breast-ovarian cancer, familial, susceptibility to, 2; Glioma susceptibility 3; Pancreatic cancer, susceptibility to, 2; Hereditary cancer-predisposing syndrome; Familial cancer of breast
BRCA2	rs397507699 (A)	Frameshift deletion	Reviewed by expert panel	Breast-ovarian cancer, familial, susceptibility to, 2; Familial cancer of breast
BRCA2	rs1555283478 (T)	Frameshift deletion	Criteria provided, Multiple submitters, No conflicts	Hereditary breast ovarian cancer syndrome; Hereditary cancer-predisposing syndrome
BRCA2	rs397507700 (A)	Frameshift deletion	Reviewed by expert panel	Breast-ovarian cancer, familial, susceptibility to, 2
BRCA2	rs1566229421 (A)	Frameshift deletion	Criteria provided, Multiple submitters, No conflicts	Hereditary breast ovarian cancer syndrome
BRCA2	rs276174838 (A)	Stop-gain	Reviewed by expert panel	Breast-ovarian cancer, familial, susceptibility to, 2; Breast and/or ovarian cancer
BRCA2	rs80358641 (A)	Stop-gain	Reviewed by expert panel	Hereditary breast ovarian cancer syndrome; Breast-ovarian cancer, familial, susceptibility to, 2; Hereditary cancer-predisposing syndrome
BRCA2	rs80358641 (G)	Stop-gain	Reviewed by expert panel	Hereditary breast ovarian cancer syndrome; Breast-ovarian cancer, familial, susceptibility to, 2; Hereditary cancer-predisposing syndrome
BRCA2	rs80359417 (A)	Frameshift deletion	Reviewed by expert panel	Hereditary breast ovarian cancer syndrome; Breast-ovarian cancer, familial, susceptibility to, 2; Hereditary cancer-predisposing syndrome
BRCA2	rs886040504 (A)	Frameshift deletion	Reviewed by expert panel	Hereditary breast ovarian cancer syndrome; Breast-ovarian cancer, familial, susceptibility to, 2
BRCA2	rs80358644 (T)	Stop-gain	Reviewed by expert panel	Hereditary breast ovarian cancer syndrome; Breast-ovarian cancer, familial, susceptibility to, 2; Hereditary cancer-predisposing syndrome
BRCA2	rs886040505 (C)	Frameshift deletion	Reviewed by expert panel	Hereditary breast ovarian cancer syndrome; Breast-ovarian cancer, familial, susceptibility to, 2
BRCA2	rs80358648 (T)	Stop-gain	Reviewed by expert panel	Hereditary breast ovarian cancer syndrome; Breast-ovarian cancer, familial, susceptibility to, 2; Hereditary cancer-predisposing syndrome
BRCA2	rs886040506 (A)	Frameshift deletion	Reviewed by expert panel	Breast-ovarian cancer, familial, susceptibility to, 2
BRCA2	rs886040507 (A)	Stop-gain	Reviewed by expert panel	Breast-ovarian cancer, familial, susceptibility to, 2
BRCA2	rs397515636 (CTGCT)	Frameshift insertion	Reviewed by expert panel	Breast carcinoma; Malignant tumor of prostate; Hereditary breast ovarian cancer syndrome; Breast-ovarian cancer, familial, susceptibility to, 1; Breast-ovarian cancer, familial, susceptibility to, 2; Hereditary cancer-predisposing syndrome; Familial cancer of breast
BRCA2	rs1555283488 (TTTGC)	Frameshift insertion	Reviewed by expert panel	Breast-ovarian cancer, familial, susceptibility to, 2
BRCA2	rs398122775 (C)	Frameshift deletion	Reviewed by expert panel	Hereditary breast ovarian cancer syndrome; Breast-ovarian cancer, familial, susceptibility to, 2; Hereditary cancer-predisposing syndrome
BRCA2	rs80358652 (A)	Stop-gain	Reviewed by expert panel	Hereditary breast ovarian cancer syndrome; Breast-ovarian cancer, familial, susceptibility to, 2
BRCA2	rs397507701 (GA)	Frameshift insertion	Reviewed by expert panel	Hereditary breast ovarian cancer syndrome; Breast-ovarian cancer, familial, susceptibility to, 2; Hereditary cancer-predisposing syndrome
BRCA2	rs747070579 (T)	Stop-gain	Reviewed by expert panel	Hereditary breast ovarian cancer syndrome; Breast-ovarian cancer, familial, susceptibility to, 2; Hereditary cancer-predisposing syndrome; Breast and/or ovarian cancer
BRCA2	rs80359419 (TA)	Frameshift insertion	Reviewed by expert panel	Breast-ovarian cancer, familial, susceptibility to, 2
BRCA2	rs80359419 (TCATC)	Frameshift insertion	Reviewed by expert panel	Breast-ovarian cancer, familial, susceptibility to, 2
BRCA2	rs878853577 (TCATC)	Frameshift insertion	Reviewed by expert panel	Hereditary breast ovarian cancer syndrome; Breast-ovarian cancer, familial, susceptibility to, 2; Hereditary cancer-predisposing syndrome
BRCA2	rs80359420 (TCATC)	Frameshift insertion	Reviewed by expert panel	Hereditary breast ovarian cancer syndrome; Breast-ovarian cancer, familial, susceptibility to, 2
BRCA2	chr13:g.32338366T>TGG	Frameshift insertion	Reviewed by expert panel	Breast-ovarian cancer, familial, susceptibility to, 2
BRCA2	rs397507321 (T)	Frameshift deletion	Reviewed by expert panel	Hereditary breast ovarian cancer syndrome; Breast-ovarian cancer, familial, susceptibility to, 2
BRCA2	rs276174839 (CGG)	Frameshift insertion	Reviewed by expert panel	Breast-ovarian cancer, familial, susceptibility to, 2
BRCA2	chr13:g.32338374A>AT	Frameshift insertion	Reviewed by expert panel	Breast-ovarian cancer, familial, susceptibility to, 2
BRCA2	rs397507702 (A)	Frameshift deletion	Reviewed by expert panel	Breast-ovarian cancer, familial, susceptibility to, 2; Hereditary cancer-predisposing syndrome
BRCA2	rs1135401901 (A)	Stop-gain	Reviewed by expert panel	Hereditary breast ovarian cancer syndrome; Breast-ovarian cancer, familial, susceptibility to, 2
BRCA2	rs1593901208 (A)	Frameshift deletion	Criteria provided, Multiple submitters, No conflicts	Hereditary breast ovarian cancer syndrome
BRCA2	rs1162394508 (A)	Frameshift deletion	Reviewed by expert panel	Hereditary breast ovarian cancer syndrome; Breast-ovarian cancer, familial, susceptibility to, 2
BRCA2	rs80359421 (A)	Frameshift deletion	Reviewed by expert panel	Hereditary breast ovarian cancer syndrome; Breast-ovarian cancer, familial, susceptibility to, 2; Hereditary cancer-predisposing syndrome; Familial cancer of breast
BRCA2	chr13:g.32338394G>GT	Frameshift insertion	Reviewed by expert panel	Breast-ovarian cancer, familial, susceptibility to, 2
BRCA2	rs80359422 (TC)	Frameshift insertion	Reviewed by expert panel	Breast-ovarian cancer, familial, susceptibility to, 2
BRCA2	rs80359423 (T)	Frameshift deletion	Reviewed by expert panel	Hereditary breast ovarian cancer syndrome; Breast-ovarian cancer, familial, susceptibility to, 2; Hereditary cancer-predisposing syndrome
BRCA2	rs886040510 (T)	Stop-gain	Reviewed by expert panel	Breast-ovarian cancer, familial, susceptibility to, 2; Hereditary cancer-predisposing syndrome
BRCA2	rs397507322 (T)	Frameshift deletion	Reviewed by expert panel	Hereditary breast ovarian cancer syndrome; Breast-ovarian cancer, familial, susceptibility to, 2; Hereditary cancer-predisposing syndrome
BRCA2	rs80359424 (A)	Frameshift deletion	Reviewed by expert panel	Hereditary breast ovarian cancer syndrome; Breast-ovarian cancer, familial, susceptibility to, 2; Hereditary cancer-predisposing syndrome
BRCA2	rs431825315 (C)	Frameshift deletion	Reviewed by expert panel	Hereditary breast ovarian cancer syndrome; Breast-ovarian cancer, familial, susceptibility to, 2
BRCA2	rs80359426 (C)	Frameshift deletion	Reviewed by expert panel	Hereditary breast ovarian cancer syndrome; Breast-ovarian cancer, familial, susceptibility to, 2; Hereditary cancer-predisposing syndrome
BRCA2	rs876658329 (TA)	Frameshift insertion	Reviewed by expert panel	Breast-ovarian cancer, familial, susceptibility to, 2
BRCA2	rs876658329 (TAA)	Frameshift insertion	Reviewed by expert panel	Hereditary breast ovarian cancer syndrome; Breast-ovarian cancer, familial, susceptibility to, 2; Hereditary cancer-predisposing syndrome
BRCA2	rs1555283548 (GTCCA)	Frameshift insertion	Reviewed by expert panel	Breast-ovarian cancer, familial, susceptibility to, 2
BRCA2	rs397507703 (G)	Frameshift deletion	Reviewed by expert panel	Breast-ovarian cancer, familial, susceptibility to, 2
BRCA2	rs80358658 (A)	Stop-gain	Reviewed by expert panel	Hereditary breast ovarian cancer syndrome; Breast-ovarian cancer, familial, susceptibility to, 2; Hereditary cancer-predisposing syndrome
BRCA2	rs397507704 (TCATC)	Frameshift insertion	Reviewed by expert panel	Breast-ovarian cancer, familial, susceptibility to, 2; Familial cancer of breast
BRCA2	chr13:g.32338453T>TA	Frameshift insertion	Reviewed by expert panel	Breast-ovarian cancer, familial, susceptibility to, 2; Familial cancer of breast
BRCA2	rs886040511 (TCATC)	Frameshift insertion	Reviewed by expert panel	Breast-ovarian cancer, familial, susceptibility to, 2
BRCA2	rs397507705 (T)	Frameshift deletion	Reviewed by expert panel	Breast-ovarian cancer, familial, susceptibility to, 2
BRCA2	rs2137502904 (T)	Stop-gain	Criteria provided, Multiple submitters, No conflicts	Hereditary breast ovarian cancer syndrome; Hereditary cancer-predisposing syndrome
BRCA2	rs1555283552 (A)	Frameshift deletion	Reviewed by expert panel	Hereditary breast ovarian cancer syndrome; Breast-ovarian cancer, familial, susceptibility to, 2; Hereditary cancer-predisposing syndrome
BRCA2	rs730881606 (CA)	Frameshift insertion	Reviewed by expert panel	Hereditary breast ovarian cancer syndrome; Breast-ovarian cancer, familial, susceptibility to, 2; Hereditary cancer-predisposing syndrome
BRCA2	rs80358659 (T)	Stop-gain	Reviewed by expert panel	Hereditary breast ovarian cancer syndrome; Breast-ovarian cancer, familial, susceptibility to, 1; Breast-ovarian cancer, familial, susceptibility to, 2; Hereditary cancer-predisposing syndrome
BRCA2	rs397507707 (G)	Frameshift deletion	Reviewed by expert panel	Breast-ovarian cancer, familial, susceptibility to, 2
BRCA2	rs886040512 (G)	Frameshift deletion	Reviewed by expert panel	Hereditary breast ovarian cancer syndrome; Breast-ovarian cancer, familial, susceptibility to, 2
BRCA2	rs397507323 (G)	Frameshift deletion	Reviewed by expert panel	Hereditary breast ovarian cancer syndrome; Breast-ovarian cancer, familial, susceptibility to, 2; Hereditary cancer-predisposing syndrome
BRCA2	rs80359428 (G)	Frameshift deletion	Reviewed by expert panel	Breast-ovarian cancer, familial, susceptibility to, 2; Hereditary cancer-predisposing syndrome
BRCA2	rs80359430 (A)	Frameshift deletion	Reviewed by expert panel	Hereditary breast ovarian cancer syndrome; Breast-ovarian cancer, familial, susceptibility to, 2; Hereditary cancer-predisposing syndrome
BRCA2	rs80359429 (CTGAGGA)	Stop-gain	Reviewed by expert panel	Medulloblastoma; Malignant tumor of prostate; Hereditary breast ovarian cancer syndrome; Wilms tumor 1; Fanconi anemia complementation group D1; Breast-ovarian cancer, familial, susceptibility to, 2; Glioma susceptibility 3; Pancreatic cancer, susceptibility to, 2; Hereditary cancer-predisposing syndrome; Familial cancer of breast
BRCA2	rs1555283588 (T)	Frameshift deletion	Reviewed by expert panel	Hereditary breast ovarian cancer syndrome; Breast-ovarian cancer, familial, susceptibility to, 2; Hereditary cancer-predisposing syndrome
BRCA2	rs397507708 (CA)	Frameshift insertion	Reviewed by expert panel	Hereditary breast ovarian cancer syndrome; Breast-ovarian cancer, familial, susceptibility to, 2; Familial cancer of breast
BRCA2	rs80359431 (C)	Frameshift deletion	Reviewed by expert panel	Hereditary breast ovarian cancer syndrome; Breast-ovarian cancer, familial, susceptibility to, 2; Hereditary cancer-predisposing syndrome
BRCA2	rs276174842 (ATT)	Frameshift insertion	Reviewed by expert panel	Hereditary breast ovarian cancer syndrome; Breast-ovarian cancer, familial, susceptibility to, 1; Breast-ovarian cancer, familial, susceptibility to, 2; Hereditary cancer-predisposing syndrome
BRCA2	chr13:g.32338499G>T	Stop-gain	Criteria provided, Multiple submitters, No conflicts	Hereditary breast ovarian cancer syndrome; Hereditary cancer-predisposing syndrome
BRCA2	rs886040513 (A)	Frameshift deletion	Reviewed by expert panel	Breast-ovarian cancer, familial, susceptibility to, 2
BRCA2	rs886037799 (G)	Frameshift deletion	Reviewed by expert panel	Breast neoplasm; Breast-ovarian cancer, familial, susceptibility to, 2
BRCA2	rs397507710 (A)	Frameshift deletion	Reviewed by expert panel	Breast neoplasm; Hereditary breast ovarian cancer syndrome; Breast-ovarian cancer, familial, susceptibility to, 2
BRCA2	rs397507325 (A)	Stop-gain	Reviewed by expert panel	Hereditary breast ovarian cancer syndrome; Breast-ovarian cancer, familial, susceptibility to, 2; Hereditary cancer-predisposing syndrome
BRCA2	rs886038101 (A)	Stop-gain	Reviewed by expert panel	Breast-ovarian cancer, familial, susceptibility to, 2
BRCA2	rs886038101 (G)	Stop-gain	Criteria provided, Multiple submitters, No conflicts	Hereditary breast ovarian cancer syndrome; Breast-ovarian cancer, familial, susceptibility to, 2
BRCA2	rs765444423 (TGGAAG)	Frameshift insertion	Reviewed by expert panel	Breast-ovarian cancer, familial, susceptibility to, 2
BRCA2	rs750704702 (A)	Frameshift deletion	Reviewed by expert panel	Breast-ovarian cancer, familial, susceptibility to, 2
BRCA2	chr13:g.32338518C>CT	Frameshift insertion	Reviewed by expert panel	Breast-ovarian cancer, familial, susceptibility to, 2; Hereditary cancer-predisposing syndrome
BRCA2	chr13:g.32338518CT>C	Frameshift deletion	Reviewed by expert panel	Hereditary breast ovarian cancer syndrome; Breast-ovarian cancer, familial, susceptibility to, 2; Hereditary cancer-predisposing syndrome
BRCA2	rs80359433 (C)	Frameshift deletion	Reviewed by expert panel	Hereditary breast ovarian cancer syndrome; Breast-ovarian cancer, familial, susceptibility to, 2
BRCA2	chr13:g.32338524T>TG	Frameshift insertion	Criteria provided, Multiple submitters, No conflicts	Hereditary breast ovarian cancer syndrome
BRCA2	rs397507711 (T)	Frameshift deletion	Reviewed by expert panel	Breast-ovarian cancer, familial, susceptibility to, 2
BRCA2	rs878853579 (T)	Frameshift deletion	Reviewed by expert panel	Hereditary breast ovarian cancer syndrome; Breast-ovarian cancer, familial, susceptibility to, 2
BRCA2	rs863224825 (G)	Frameshift deletion	Reviewed by expert panel	Hereditary breast ovarian cancer syndrome; Breast-ovarian cancer, familial, susceptibility to, 2
BRCA2	rs876659977 (TG)	Frameshift insertion	Reviewed by expert panel	Hereditary breast ovarian cancer syndrome; Breast-ovarian cancer, familial, susceptibility to, 2; Hereditary cancer-predisposing syndrome
BRCA2	rs80359434 (C)	Frameshift deletion	Reviewed by expert panel	Hereditary breast ovarian cancer syndrome; Breast-ovarian cancer, familial, susceptibility to, 2; Hereditary cancer-predisposing syndrome
BRCA2	rs1339703491 (A)	Stop-gain	Criteria provided, Multiple submitters, No conflicts	Hereditary breast ovarian cancer syndrome; Hereditary cancer-predisposing syndrome
BRCA2	rs786203340 (T)	Stop-gain	Reviewed by expert panel	Hereditary breast ovarian cancer syndrome; Breast-ovarian cancer, familial, susceptibility to, 2; Hereditary cancer-predisposing syndrome
BRCA2	rs398122777 (T)	Stop-gain	Reviewed by expert panel	Hereditary breast ovarian cancer syndrome; Breast-ovarian cancer, familial, susceptibility to, 2; Hereditary cancer-predisposing syndrome
BRCA2	rs41293489 (G)	Stop-gain	Reviewed by expert panel	Hereditary breast ovarian cancer syndrome; Breast-ovarian cancer, familial, susceptibility to, 2; Hereditary cancer-predisposing syndrome
BRCA2	rs80359435 (T)	Frameshift deletion	Reviewed by expert panel	Hereditary breast ovarian cancer syndrome; Breast-ovarian cancer, familial, susceptibility to, 2; Hereditary cancer-predisposing syndrome
BRCA2	rs886040515 (G)	Frameshift deletion	Reviewed by expert panel	Hereditary breast ovarian cancer syndrome; Breast-ovarian cancer, familial, susceptibility to, 2
BRCA2	rs80358663 (T)	Stop-gain	Reviewed by expert panel	Hereditary breast ovarian cancer syndrome; Breast-ovarian cancer, familial, susceptibility to, 2; Hereditary cancer-predisposing syndrome
BRCA2	rs397507712 (C)	Frameshift deletion	Reviewed by expert panel	Breast-ovarian cancer, familial, susceptibility to, 2; Hereditary cancer-predisposing syndrome
BRCA2	rs1057520636 (A)	Stop-gain	Reviewed by expert panel	Breast-ovarian cancer, familial, susceptibility to, 2
BRCA2	rs879255450 (TA)	Frameshift insertion	Reviewed by expert panel	Hereditary breast ovarian cancer syndrome; Breast-ovarian cancer, familial, susceptibility to, 2; Hereditary cancer-predisposing syndrome
BRCA2	rs886040516 (CA)	Frameshift insertion	Reviewed by expert panel	Breast-ovarian cancer, familial, susceptibility to, 2
BRCA2	rs397507327 (T)	Stop-gain	Reviewed by expert panel	Medulloblastoma; Malignant tumor of prostate; Hereditary breast ovarian cancer syndrome; Wilms tumor 1; Fanconi anemia complementation group D1; Breast-ovarian cancer, familial, susceptibility to, 2; Glioma susceptibility 3; Pancreatic cancer, susceptibility to, 2; Hereditary cancer-predisposing syndrome; Familial cancer of breast
BRCA2	rs767234936 (A)	Frameshift deletion	Reviewed by expert panel	Hereditary breast ovarian cancer syndrome; Breast-ovarian cancer, familial, susceptibility to, 2; Hereditary cancer-predisposing syndrome
BRCA2	rs786202421 (T)	Stop-gain	Reviewed by expert panel	Breast-ovarian cancer, familial, susceptibility to, 2; Hereditary cancer-predisposing syndrome
BRCA2	chr13:g.32338607ATAA>T	Stop-gain	Reviewed by expert panel	Breast-ovarian cancer, familial, susceptibility to, 2
BRCA2	chr13:g.32338608TA>T	Frameshift deletion	Criteria provided, Multiple submitters, No conflicts	Hereditary breast ovarian cancer syndrome; Hereditary cancer-predisposing syndrome
BRCA2	rs80359436 (A)	Frameshift deletion	Reviewed by expert panel	Hereditary breast ovarian cancer syndrome; Breast-ovarian cancer, familial, susceptibility to, 2; Hereditary cancer-predisposing syndrome
BRCA2	rs1555283664 (AT)	Stop-gain	Reviewed by expert panel	Hereditary breast ovarian cancer syndrome; Breast-ovarian cancer, familial, susceptibility to, 2; Hereditary cancer-predisposing syndrome
BRCA2	rs886040517 (T)	Frameshift deletion	Reviewed by expert panel	Breast-ovarian cancer, familial, susceptibility to, 2
BRCA2	rs1555283667 (T)	Frameshift deletion	Criteria provided, Multiple submitters, No conflicts	Hereditary breast ovarian cancer syndrome; Hereditary cancer-predisposing syndrome
BRCA2	rs80359437 (T)	Frameshift deletion	Reviewed by expert panel	Hereditary breast ovarian cancer syndrome; Breast-ovarian cancer, familial, susceptibility to, 2
BRCA2	rs1060502426 (T)	Frameshift deletion	Reviewed by expert panel	Hereditary breast ovarian cancer syndrome; Breast-ovarian cancer, familial, susceptibility to, 2
BRCA2	rs80359438 (TA)	Frameshift insertion	Reviewed by expert panel	Hereditary breast ovarian cancer syndrome; Breast-ovarian cancer, familial, susceptibility to, 2; Hereditary cancer-predisposing syndrome
BRCA2	rs730881608 (A)	Frameshift deletion	Reviewed by expert panel	Hereditary breast ovarian cancer syndrome; Breast-ovarian cancer, familial, susceptibility to, 2; Hereditary cancer-predisposing syndrome; Familial cancer of breast
BRCA2	chr13:g.32338633A>AT	Frameshift insertion	Reviewed by expert panel	Medulloblastoma; Malignant tumor of prostate; Hereditary breast ovarian cancer syndrome; Malignant tumor of breast; Wilms tumor 1; Fanconi anemia complementation group D1; Breast-ovarian cancer, familial, susceptibility to, 2; Glioma susceptibility 3; Pancreatic cancer, susceptibility to, 2; Hereditary cancer-predisposing syndrome; Familial cancer of breast; Breast and/or ovarian cancer
BRCA2	rs886040518 (CT)	Frameshift insertion	Reviewed by expert panel	Breast-ovarian cancer, familial, susceptibility to, 2
BRCA2	rs80358665 (T)	Stop-gain	Reviewed by expert panel	Hereditary breast ovarian cancer syndrome; Breast-ovarian cancer, familial, susceptibility to, 2; Hereditary cancer-predisposing syndrome
BRCA2	rs886040520 (G)	Frameshift deletion	Reviewed by expert panel	Breast-ovarian cancer, familial, susceptibility to, 2; Hereditary cancer-predisposing syndrome
BRCA2	rs886040522 (A)	Stop-gain	Reviewed by expert panel	Hereditary breast ovarian cancer syndrome; Breast-ovarian cancer, familial, susceptibility to, 2
BRCA2	rs886040521 (A)	Frameshift deletion	Reviewed by expert panel	Breast-ovarian cancer, familial, susceptibility to, 2
BRCA2	rs1064794168 (AGT)	Frameshift insertion	Reviewed by expert panel	Hereditary breast ovarian cancer syndrome; Breast-ovarian cancer, familial, susceptibility to, 2; Hereditary cancer-predisposing syndrome
BRCA2	rs80359441 (T)	Frameshift deletion	Reviewed by expert panel	Hereditary breast ovarian cancer syndrome; Breast-ovarian cancer, familial, susceptibility to, 2
BRCA2	rs2072501463 (C)	Stop-gain	Criteria provided, Multiple submitters, No conflicts	Hereditary cancer-predisposing syndrome
BRCA2	rs397507328 (C)	Frameshift deletion	Reviewed by expert panel	Breast-ovarian cancer, familial, susceptibility to, 2; Hereditary cancer-predisposing syndrome
BRCA2	rs1593902043 (A)	Frameshift deletion	Criteria provided, Multiple submitters, No conflicts	Hereditary breast ovarian cancer syndrome; Hereditary cancer-predisposing syndrome
BRCA2	rs80358670 (A)	Stop-gain	Reviewed by expert panel	Hereditary breast ovarian cancer syndrome; Breast-ovarian cancer, familial, susceptibility to, 2; Hereditary cancer-predisposing syndrome
BRCA2	rs80358670 (G)	Stop-gain	Reviewed by expert panel	Hereditary breast ovarian cancer syndrome; Breast-ovarian cancer, familial, susceptibility to, 2; Hereditary cancer-predisposing syndrome
BRCA2	rs1566230089 (T)	Frameshift deletion	Criteria provided, Multiple submitters, No conflicts	Hereditary breast ovarian cancer syndrome
BRCA2	rs886040524 (A)	Frameshift deletion	Reviewed by expert panel	Breast-ovarian cancer, familial, susceptibility to, 2
BRCA2	rs80359443 (T)	Stop-gain	Reviewed by expert panel	Breast-ovarian cancer, familial, susceptibility to, 2; Hereditary cancer-predisposing syndrome
BRCA2	rs1555283735 (A)	Stop-gain	Reviewed by expert panel	Hereditary breast ovarian cancer syndrome; Breast-ovarian cancer, familial, susceptibility to, 2; Hereditary cancer-predisposing syndrome
BRCA2	chr13:g.32338702C>CT	Stop-gain	Criteria provided, Multiple submitters, No conflicts	Hereditary breast ovarian cancer syndrome; Breast-ovarian cancer, familial, susceptibility to, 2
BRCA2	rs1555283736 (G)	Frameshift deletion	Reviewed by expert panel	Breast-ovarian cancer, familial, susceptibility to, 2
BRCA2	rs431825319 (T)	Stop-gain	Reviewed by expert panel	Hereditary breast ovarian cancer syndrome; Breast-ovarian cancer, familial, susceptibility to, 2; Hereditary cancer-predisposing syndrome
BRCA2	rs1593902131 (A)	Frameshift deletion	Criteria provided, Multiple submitters, No conflicts	Hereditary breast ovarian cancer syndrome; Hereditary cancer-predisposing syndrome
BRCA2	rs1566230144 (T)	Stop-gain	Criteria provided, Multiple submitters, No conflicts	Hereditary breast ovarian cancer syndrome; Hereditary cancer-predisposing syndrome
BRCA2	rs876659847 (T)	Stop-gain	Reviewed by expert panel	Hereditary breast ovarian cancer syndrome; Breast-ovarian cancer, familial, susceptibility to, 2; Hereditary cancer-predisposing syndrome
BRCA2	rs1555283752 (T)	Frameshift deletion	Reviewed by expert panel	Hereditary breast ovarian cancer syndrome; Breast-ovarian cancer, familial, susceptibility to, 2; Hereditary cancer-predisposing syndrome
BRCA2	rs397507715 (C)	Frameshift deletion	Reviewed by expert panel	Hereditary breast ovarian cancer syndrome; Breast-ovarian cancer, familial, susceptibility to, 2; Hereditary cancer-predisposing syndrome
BRCA2	rs876660510 (C)	Frameshift deletion	Reviewed by expert panel	Hereditary breast ovarian cancer syndrome; Breast-ovarian cancer, familial, susceptibility to, 2; Hereditary cancer-predisposing syndrome
BRCA2	rs886040525 (CT)	Frameshift insertion	Reviewed by expert panel	Breast-ovarian cancer, familial, susceptibility to, 2
BRCA2	rs80359444 (A)	Frameshift deletion	Reviewed by expert panel	Hereditary breast ovarian cancer syndrome; Malignant tumor of breast; Breast-ovarian cancer, familial, susceptibility to, 2; Hereditary cancer-predisposing syndrome
BRCA2	rs886040526 (A)	Stop-gain	Reviewed by expert panel	Hereditary breast ovarian cancer syndrome; Breast-ovarian cancer, familial, susceptibility to, 2
BRCA2	rs1555283766 (TA)	Frameshift insertion	Reviewed by expert panel	Breast-ovarian cancer, familial, susceptibility to, 2
BRCA2	rs886040527 (TA)	Frameshift insertion	Reviewed by expert panel	Breast-ovarian cancer, familial, susceptibility to, 2
BRCA2	rs886040528 (CT)	Stop-gain	Reviewed by expert panel	Hereditary breast ovarian cancer syndrome; Breast-ovarian cancer, familial, susceptibility to, 2
BRCA2	rs397507331 (C)	Frameshift deletion	Reviewed by expert panel	Hereditary breast ovarian cancer syndrome; Breast-ovarian cancer, familial, susceptibility to, 2; Hereditary cancer-predisposing syndrome
BRCA2	rs80359446 (C)	Frameshift deletion	Reviewed by expert panel	Hereditary breast ovarian cancer syndrome; Breast-ovarian cancer, familial, susceptibility to, 2; Hereditary cancer-predisposing syndrome
BRCA2	rs397507718 (C)	Frameshift deletion	Reviewed by expert panel	Hereditary breast ovarian cancer syndrome; Breast-ovarian cancer, familial, susceptibility to, 2; Hereditary cancer-predisposing syndrome
BRCA2	rs397507333 (T)	Frameshift deletion	Reviewed by expert panel	Hereditary breast ovarian cancer syndrome; Breast-ovarian cancer, familial, susceptibility to, 2; Hereditary cancer-predisposing syndrome; Familial cancer of breast; Breast and/or ovarian cancer
BRCA2	rs397507332 (G)	Frameshift deletion	Reviewed by expert panel	Hereditary breast ovarian cancer syndrome; Breast-ovarian cancer, familial, susceptibility to, 2; Hereditary cancer-predisposing syndrome
BRCA2	rs1566230263 (A)	Frameshift deletion	Criteria provided, Multiple submitters, No conflicts	Hereditary breast ovarian cancer syndrome; Hereditary cancer-predisposing syndrome
BRCA2	rs886038103 (G)	Frameshift deletion	Reviewed by expert panel	Breast-ovarian cancer, familial, susceptibility to, 2
BRCA2	rs1064794337 (A)	Frameshift deletion	Reviewed by expert panel	Hereditary breast ovarian cancer syndrome; Breast-ovarian cancer, familial, susceptibility to, 2; Hereditary cancer-predisposing syndrome
BRCA2	rs80359447 (C)	Frameshift deletion	Reviewed by expert panel	Hereditary breast ovarian cancer syndrome; Breast-ovarian cancer, familial, susceptibility to, 2
BRCA2	rs886040530 (AT)	Frameshift insertion	Reviewed by expert panel	Breast-ovarian cancer, familial, susceptibility to, 2
BRCA2	rs886040531 (C)	Frameshift deletion	Reviewed by expert panel	Breast-ovarian cancer, familial, susceptibility to, 2
BRCA2	rs397507719 (G)	Stop-gain	Reviewed by expert panel	Hereditary breast ovarian cancer syndrome; Breast-ovarian cancer, familial, susceptibility to, 2; Hereditary cancer-predisposing syndrome
BRCA2	rs876660755 (G)	Frameshift deletion	Reviewed by expert panel	Breast-ovarian cancer, familial, susceptibility to, 2; Hereditary cancer-predisposing syndrome
BRCA2	rs80359448 (C)	Frameshift deletion	Reviewed by expert panel	Neoplasm of ovary; Hereditary breast ovarian cancer syndrome; Breast-ovarian cancer, familial, susceptibility to, 2; Hereditary cancer-predisposing syndrome
BRCA2	rs80359449 (A)	Frameshift deletion	Reviewed by expert panel	Hereditary breast ovarian cancer syndrome; Breast-ovarian cancer, familial, susceptibility to, 2; Hereditary cancer-predisposing syndrome
BRCA2	rs886040532 (G)	Frameshift deletion	Reviewed by expert panel	Hereditary breast ovarian cancer syndrome; Breast-ovarian cancer, familial, susceptibility to, 2; Hereditary cancer-predisposing syndrome; Familial cancer of breast
BRCA2	rs876660026 (T)	Frameshift deletion	Reviewed by expert panel	Hereditary breast ovarian cancer syndrome; Breast-ovarian cancer, familial, susceptibility to, 2; Hereditary cancer-predisposing syndrome
BRCA2	rs397507720 (A)	Frameshift deletion	Reviewed by expert panel	Hereditary breast ovarian cancer syndrome; Breast-ovarian cancer, familial, susceptibility to, 2; Hereditary cancer-predisposing syndrome
BRCA2	rs886038104 (T)	Stop-gain	Reviewed by expert panel	Breast-ovarian cancer, familial, susceptibility to, 2
BRCA2	rs397507334 (TA)	Frameshift insertion	Reviewed by expert panel	Hereditary breast ovarian cancer syndrome; Breast-ovarian cancer, familial, susceptibility to, 2; Hereditary cancer-predisposing syndrome
BRCA2	rs80359451 (T)	Frameshift deletion	Reviewed by expert panel	Breast carcinoma; Hereditary breast ovarian cancer syndrome; Breast-ovarian cancer, familial, susceptibility to, 2; Hereditary cancer-predisposing syndrome
BRCA2	rs80359452 (C)	Frameshift deletion	Reviewed by expert panel	Hereditary breast ovarian cancer syndrome; Breast-ovarian cancer, familial, susceptibility to, 2; Hereditary cancer-predisposing syndrome
BRCA2	rs80359454 (T)	Frameshift deletion	Reviewed by expert panel	Hereditary breast ovarian cancer syndrome; Diffuse intrinsic pontine glioma; Malignant tumor of breast; Breast-ovarian cancer, familial, susceptibility to, 2; Hereditary cancer-predisposing syndrome
BRCA2	chr13:g.32338828G>GA	Frameshift insertion	Reviewed by expert panel	Breast-ovarian cancer, familial, susceptibility to, 2
BRCA2	rs886040534 (G)	Frameshift deletion	Reviewed by expert panel	Breast-ovarian cancer, familial, susceptibility to, 2
BRCA2	rs1057517636 (T)	Stop-gain	Criteria provided, Multiple submitters, No conflicts	Hereditary breast ovarian cancer syndrome; Breast-ovarian cancer, familial, susceptibility to, 2; Hereditary cancer-predisposing syndrome
BRCA2	rs786203492 (A)	Frameshift deletion	Reviewed by expert panel	Hereditary breast ovarian cancer syndrome; Breast-ovarian cancer, familial, susceptibility to, 2; Hereditary cancer-predisposing syndrome
BRCA2	rs80359453 (GA)	Frameshift insertion	Reviewed by expert panel	Breast-ovarian cancer, familial, susceptibility to, 2
BRCA2	rs886038105 (A)	Frameshift deletion	Reviewed by expert panel	Breast-ovarian cancer, familial, susceptibility to, 2
BRCA2	rs1555283813 (AT)	Frameshift insertion	Reviewed by expert panel	Breast-ovarian cancer, familial, susceptibility to, 2
BRCA2	rs863224827 (T)	Frameshift deletion	Reviewed by expert panel	Hereditary breast ovarian cancer syndrome; Fanconi anemia complementation group D1; Breast-ovarian cancer, familial, susceptibility to, 2; Hereditary cancer-predisposing syndrome
BRCA2	rs886040536 (G)	Frameshift deletion	Reviewed by expert panel	Breast-ovarian cancer, familial, susceptibility to, 2
BRCA2	rs431825321 (T)	Frameshift deletion	Reviewed by expert panel	Hereditary breast ovarian cancer syndrome; Breast-ovarian cancer, familial, susceptibility to, 2
BRCA2	rs80358683 (T)	Stop-gain	Reviewed by expert panel	Hereditary breast ovarian cancer syndrome; Breast-ovarian cancer, familial, susceptibility to, 2; Hereditary cancer-predisposing syndrome; Familial cancer of breast; Cancer of the pancreas
BRCA2	rs886040537 (A)	Frameshift deletion	Reviewed by expert panel	Breast-ovarian cancer, familial, susceptibility to, 1; Breast-ovarian cancer, familial, susceptibility to, 2; Hereditary cancer-predisposing syndrome
BRCA2	rs886038106 (G)	Frameshift deletion	Reviewed by expert panel	Breast-ovarian cancer, familial, susceptibility to, 2
BRCA2	rs397507723 (C)	Frameshift deletion	Reviewed by expert panel	Breast-ovarian cancer, familial, susceptibility to, 2
BRCA2	rs397507724 (GTGAT)	Stop-gain	Reviewed by expert panel	Breast-ovarian cancer, familial, susceptibility to, 2; Familial cancer of breast
BRCA2	rs1555283829 (TGATC)	Frameshift insertion	Reviewed by expert panel	Breast-ovarian cancer, familial, susceptibility to, 2
BRCA2	chr13:g.32338895G>GA	Frameshift insertion	Reviewed by expert panel	Hereditary breast ovarian cancer syndrome; Breast-ovarian cancer, familial, susceptibility to, 2; Hereditary cancer-predisposing syndrome
BRCA2	rs886040538 (GCGAT)	Frameshift insertion	Reviewed by expert panel	Breast-ovarian cancer, familial, susceptibility to, 2
BRCA2	rs397507725 (G)	Frameshift deletion	Reviewed by expert panel	Hereditary breast ovarian cancer syndrome; Breast-ovarian cancer, familial, susceptibility to, 2; Familial cancer of breast; Breast and/or ovarian cancer
BRCA2	rs80359456 (GA)	Frameshift insertion	Reviewed by expert panel	Breast-ovarian cancer, familial, susceptibility to, 2
BRCA2	rs1064793413 (T)	Frameshift deletion	Reviewed by expert panel	Breast-ovarian cancer, familial, susceptibility to, 2; Familial cancer of breast
BRCA2	rs80359457 (C)	Frameshift deletion	Reviewed by expert panel	Hereditary breast ovarian cancer syndrome; Breast-ovarian cancer, familial, susceptibility to, 2; Hereditary cancer-predisposing syndrome
BRCA2	rs398122783 (A)	Frameshift deletion	Reviewed by expert panel	Medulloblastoma; Malignant tumor of prostate; Hereditary breast ovarian cancer syndrome; Malignant tumor of breast; Wilms tumor 1; Fanconi anemia complementation group D1; Breast-ovarian cancer, familial, susceptibility to, 2; Glioma susceptibility 3; Pancreatic cancer, susceptibility to, 2; Hereditary cancer-predisposing syndrome; Familial cancer of breast
BRCA2	rs397507727 (T)	Stop-gain	Reviewed by expert panel	Breast-ovarian cancer, familial, susceptibility to, 2
BRCA2	rs80359458 (G)	Frameshift deletion	Reviewed by expert panel	Hereditary breast ovarian cancer syndrome; Breast-ovarian cancer, familial, susceptibility to, 2; Hereditary cancer-predisposing syndrome
BRCA2	rs2137507601 (A)	Frameshift deletion	Criteria provided, Multiple submitters, No conflicts	Hereditary cancer-predisposing syndrome
BRCA2	rs397507728 (A)	Frameshift deletion	Reviewed by expert panel	Breast-ovarian cancer, familial, susceptibility to, 2; Hereditary cancer-predisposing syndrome
BRCA2	rs483353115 (C)	Frameshift deletion	Reviewed by expert panel	Hereditary breast ovarian cancer syndrome; Breast-ovarian cancer, familial, susceptibility to, 2; Hereditary cancer-predisposing syndrome
BRCA2	rs1057517565 (T)	Frameshift deletion	Criteria provided, Multiple submitters, No conflicts	Hereditary breast ovarian cancer syndrome; Breast-ovarian cancer, familial, susceptibility to, 2; Hereditary cancer-predisposing syndrome
BRCA2	rs886040539 (TA)	Frameshift insertion	Reviewed by expert panel	Hereditary breast ovarian cancer syndrome; Breast-ovarian cancer, familial, susceptibility to, 2; Hereditary cancer-predisposing syndrome
BRCA2	rs745456776 (CG)	Frameshift insertion	Reviewed by expert panel	Hereditary breast ovarian cancer syndrome; Breast-ovarian cancer, familial, susceptibility to, 2; Hereditary cancer-predisposing syndrome
BRCA2	chr13:g.32338942G>GA	Frameshift insertion	Reviewed by expert panel	Hereditary breast ovarian cancer syndrome; Breast-ovarian cancer, familial, susceptibility to, 2; Hereditary cancer-predisposing syndrome; Familial cancer of breast
BRCA2	chr13:g.32338942GA>G	Frameshift deletion	Reviewed by expert panel	Breast-ovarian cancer, familial, susceptibility to, 2; Familial cancer of breast
BRCA2	rs397507731 (G)	Frameshift deletion	Criteria provided, Multiple submitters, No conflicts	Hereditary cancer-predisposing syndrome
BRCA2	rs80358692 (T)	Stop-gain	Reviewed by expert panel	Hereditary breast ovarian cancer syndrome; Breast-ovarian cancer, familial, susceptibility to, 2; Hereditary cancer-predisposing syndrome; Familial cancer of breast
BRCA2	rs1555283865 (T)	Stop-gain	Criteria provided, Multiple submitters, No conflicts	Hereditary breast ovarian cancer syndrome; Hereditary cancer-predisposing syndrome
BRCA2	rs879254138 (A)	Frameshift deletion	Reviewed by expert panel	Hereditary breast ovarian cancer syndrome; Breast-ovarian cancer, familial, susceptibility to, 2
BRCA2	rs2072508654 (A)	Frameshift deletion	Criteria provided, Multiple submitters, No conflicts	Hereditary breast ovarian cancer syndrome
BRCA2	rs886038107 (A)	Frameshift deletion	Reviewed by expert panel	Breast-ovarian cancer, familial, susceptibility to, 2; Hereditary cancer-predisposing syndrome
BRCA2	rs1555283867 (TA)	Frameshift insertion	Criteria provided, Multiple submitters, No conflicts	Hereditary breast ovarian cancer syndrome
BRCA2	rs869320783 (C)	Frameshift deletion	Reviewed by expert panel	Hereditary breast ovarian cancer syndrome; Breast-ovarian cancer, familial, susceptibility to, 2; Hereditary cancer-predisposing syndrome
BRCA2	rs869320793 (G)	Frameshift deletion	Reviewed by expert panel	Hereditary breast ovarian cancer syndrome; Breast-ovarian cancer, familial, susceptibility to, 2; Hereditary cancer-predisposing syndrome
BRCA2	rs886040540 (G)	Frameshift deletion	Reviewed by expert panel	Breast-ovarian cancer, familial, susceptibility to, 2
BRCA2	chr13:g.32338981G>GA	Frameshift insertion	Reviewed by expert panel	Hereditary breast ovarian cancer syndrome; Breast-ovarian cancer, familial, susceptibility to, 2; Hereditary cancer-predisposing syndrome; Breast and/or ovarian cancer
BRCA2	rs80359460 (G)	Frameshift deletion	Reviewed by expert panel	Hereditary breast ovarian cancer syndrome; Fanconi anemia complementation group D1; Breast-ovarian cancer, familial, susceptibility to, 2; Hereditary cancer-predisposing syndrome
BRCA2	rs876658654 (A)	Frameshift deletion	Reviewed by expert panel	Hereditary breast ovarian cancer syndrome; Breast-ovarian cancer, familial, susceptibility to, 2; Hereditary cancer-predisposing syndrome
BRCA2	rs2137508514 (A)	Stop-gain	Criteria provided, Multiple submitters, No conflicts	Hereditary breast ovarian cancer syndrome
BRCA2	chr13:g.32338988C>CT	Stop-gain	Reviewed by expert panel	Hereditary breast ovarian cancer syndrome; Breast-ovarian cancer, familial, susceptibility to, 2; Hereditary cancer-predisposing syndrome
BRCA2	rs80359462 (C)	Frameshift deletion	Reviewed by expert panel	Hereditary breast ovarian cancer syndrome; Breast-ovarian cancer, familial, susceptibility to, 2; Hereditary cancer-predisposing syndrome; Breast and/or ovarian cancer
BRCA2	rs1593902988 (A)	Frameshift deletion	Criteria provided, Multiple submitters, No conflicts	Hereditary breast ovarian cancer syndrome; Hereditary cancer-predisposing syndrome
BRCA2	rs397507734 (A)	Frameshift deletion	Reviewed by expert panel	Hereditary breast ovarian cancer syndrome; Breast-ovarian cancer, familial, susceptibility to, 2; Hereditary cancer-predisposing syndrome
BRCA2	rs80358695 (T)	Stop-gain	Reviewed by expert panel	Hereditary breast ovarian cancer syndrome; Fanconi anemia complementation group D1; Breast-ovarian cancer, familial, susceptibility to, 2; Hereditary cancer-predisposing syndrome; Fanconi anemia
BRCA2	rs876661062 (T)	Stop-gain	Reviewed by expert panel	Hereditary breast ovarian cancer syndrome; Breast-ovarian cancer, familial, susceptibility to, 2; Hereditary cancer-predisposing syndrome
BRCA2	rs1555283889 (A)	Frameshift deletion	Reviewed by expert panel	Hereditary breast ovarian cancer syndrome; Breast-ovarian cancer, familial, susceptibility to, 2
BRCA2	rs1064794708 (G)	Frameshift deletion	Reviewed by expert panel	Hereditary breast ovarian cancer syndrome; Malignant tumor of breast; Breast-ovarian cancer, familial, susceptibility to, 2; Hereditary cancer-predisposing syndrome
BRCA2	rs397507737 (T)	Stop-gain	Reviewed by expert panel	Breast-ovarian cancer, familial, susceptibility to, 2; Familial cancer of breast
BRCA2	rs886038108 (A)	Stop-gain	Reviewed by expert panel	Hereditary breast ovarian cancer syndrome; Breast-ovarian cancer, familial, susceptibility to, 2; Hereditary cancer-predisposing syndrome
BRCA2	rs786204209 (GC)	Frameshift insertion	Reviewed by expert panel	Hereditary breast ovarian cancer syndrome; Breast-ovarian cancer, familial, susceptibility to, 2; Hereditary cancer-predisposing syndrome; Breast and/or ovarian cancer
BRCA2	rs1593903166 (C)	Frameshift deletion	Criteria provided, Multiple submitters, No conflicts	Hereditary breast ovarian cancer syndrome; Malignant tumor of breast; Hereditary cancer-predisposing syndrome
BRCA2	rs397507738 (AGACC)	Frameshift insertion	Reviewed by expert panel	Hereditary breast ovarian cancer syndrome; Breast-ovarian cancer, familial, susceptibility to, 2; Familial cancer of breast
BRCA2	rs1555283907 (CT)	Frameshift insertion	Reviewed by expert panel	Breast-ovarian cancer, familial, susceptibility to, 2
BRCA2	rs1555283911 (T)	Stop-gain	Reviewed by expert panel	Breast-ovarian cancer, familial, susceptibility to, 2; Hereditary cancer-predisposing syndrome
BRCA2	rs878853585 (A)	Stop-gain	Reviewed by expert panel	Hereditary breast ovarian cancer syndrome; Breast-ovarian cancer, familial, susceptibility to, 2
BRCA2	rs878853585 (G)	Stop-gain	Criteria provided, Multiple submitters, No conflicts	Hereditary breast ovarian cancer syndrome; Hereditary cancer-predisposing syndrome
BRCA2	rs80359464 (C)	Frameshift deletion	Reviewed by expert panel	Hereditary breast ovarian cancer syndrome; Breast-ovarian cancer, familial, susceptibility to, 2; Hereditary cancer-predisposing syndrome
BRCA2	rs1555283915 (G)	Frameshift deletion	Reviewed by expert panel	Breast-ovarian cancer, familial, susceptibility to, 2
BRCA2	chr13:g.32339074T>TA	Frameshift insertion	Reviewed by expert panel	Breast-ovarian cancer, familial, susceptibility to, 2
BRCA2	chr13:g.32339084G>GA	Frameshift insertion	Reviewed by expert panel	Hereditary breast ovarian cancer syndrome; Breast-ovarian cancer, familial, susceptibility to, 2; Familial cancer of breast
BRCA2	rs397507740 (G)	Frameshift deletion	Reviewed by expert panel	Hereditary breast ovarian cancer syndrome; Breast-ovarian cancer, familial, susceptibility to, 2; Hereditary cancer-predisposing syndrome
BRCA2	rs2137509604 (G)	Stop-gain	Criteria provided, Multiple submitters, No conflicts	Hereditary breast ovarian cancer syndrome; Fanconi anemia complementation group D1
BRCA2	rs2137509636 (T)	Frameshift deletion	Criteria provided, Multiple submitters, No conflicts	Hereditary breast ovarian cancer syndrome; Hereditary cancer-predisposing syndrome
BRCA2	rs864622401 (ATG)	Frameshift insertion	Reviewed by expert panel	Breast neoplasm; Hereditary breast ovarian cancer syndrome; Breast-ovarian cancer, familial, susceptibility to, 2; Familial cancer of breast
BRCA2	rs276174847 (ATG)	Frameshift insertion	Reviewed by expert panel	Breast-ovarian cancer, familial, susceptibility to, 2
BRCA2	rs1555283928 (A)	Frameshift deletion	Reviewed by expert panel	Breast-ovarian cancer, familial, susceptibility to, 2
BRCA2	rs397507741 (G)	Frameshift deletion	Reviewed by expert panel	Breast-ovarian cancer, familial, susceptibility to, 2
BRCA2	chr13:g.32339121CA>C	Frameshift deletion	Reviewed by expert panel	Breast-ovarian cancer, familial, susceptibility to, 2; Familial cancer of breast
BRCA2	rs886040548 (T)	Stop-gain	Reviewed by expert panel	Hereditary breast ovarian cancer syndrome; Breast-ovarian cancer, familial, susceptibility to, 2
BRCA2	rs397507742 (G)	Frameshift deletion	Reviewed by expert panel	Hereditary breast ovarian cancer syndrome; Breast-ovarian cancer, familial, susceptibility to, 2; Hereditary cancer-predisposing syndrome
BRCA2	rs886040549 (T)	Stop-gain	Reviewed by expert panel	Breast-ovarian cancer, familial, susceptibility to, 2
BRCA2	rs2137510225 (T)	Frameshift deletion	Criteria provided, Multiple submitters, No conflicts	Medulloblastoma; Malignant tumor of prostate; Hereditary breast ovarian cancer syndrome; Wilms tumor 1; Fanconi anemia complementation group D1; Breast-ovarian cancer, familial, susceptibility to, 2; Glioma susceptibility 3; Pancreatic cancer, susceptibility to, 2; Familial cancer of breast
BRCA2	rs747418290 (C)	Frameshift deletion	Reviewed by expert panel	Breast-ovarian cancer, familial, susceptibility to, 2; Hereditary cancer-predisposing syndrome
BRCA2	rs80359465 (A)	Frameshift deletion	Reviewed by expert panel	Breast-ovarian cancer, familial, susceptibility to, 2
BRCA2	rs886040550 (T)	Frameshift deletion	Reviewed by expert panel	Hereditary breast ovarian cancer syndrome; Breast-ovarian cancer, familial, susceptibility to, 2
BRCA2	rs2072513173 (AT)	Stop-gain	Criteria provided, Multiple submitters, No conflicts	Hereditary breast ovarian cancer syndrome; Hereditary cancer-predisposing syndrome
BRCA2	chr13:g.32339158T>TA	Frameshift insertion	Reviewed by expert panel	Hereditary breast ovarian cancer syndrome; Breast-ovarian cancer, familial, susceptibility to, 2; Hereditary cancer-predisposing syndrome
BRCA2	chr13:g.32339158TA>T	Frameshift deletion	Reviewed by expert panel	Hereditary breast ovarian cancer syndrome; Breast-ovarian cancer, familial, susceptibility to, 2; Hereditary cancer-predisposing syndrome; BRCA2-Related Disorders
BRCA2	rs1555283942 (AC)	Frameshift insertion	Criteria provided, Multiple submitters, No conflicts	Hereditary breast ovarian cancer syndrome; Hereditary cancer-predisposing syndrome
BRCA2	rs80359467 (CA)	Frameshift insertion	Reviewed by expert panel	Breast-ovarian cancer, familial, susceptibility to, 2
BRCA2	rs1593903507 (T)	Stop-gain	Criteria provided, Multiple submitters, No conflicts	Hereditary breast ovarian cancer syndrome; Hereditary cancer-predisposing syndrome
BRCA2	rs769017108 (T)	Frameshift deletion	Reviewed by expert panel	Breast-ovarian cancer, familial, susceptibility to, 2
BRCA2	rs730881610 (T)	Frameshift deletion	Reviewed by expert panel	Breast-ovarian cancer, familial, susceptibility to, 2
BRCA2	rs80359468 (C)	Frameshift deletion	Reviewed by expert panel	Hereditary breast ovarian cancer syndrome; Breast-ovarian cancer, familial, susceptibility to, 2; Hereditary cancer-predisposing syndrome
BRCA2	rs397507744 (TG)	Frameshift insertion	Reviewed by expert panel	Hereditary breast ovarian cancer syndrome; Breast-ovarian cancer, familial, susceptibility to, 2; Hereditary cancer-predisposing syndrome
BRCA2	rs80359469 (G)	Frameshift deletion	Reviewed by expert panel	Breast-ovarian cancer, familial, susceptibility to, 2
BRCA2	rs1135401903 (T)	Frameshift deletion	Reviewed by expert panel	Hereditary breast ovarian cancer syndrome; Breast-ovarian cancer, familial, susceptibility to, 2
BRCA2	rs398122786 (G)	Stop-gain	Reviewed by expert panel	Hereditary breast ovarian cancer syndrome; Breast-ovarian cancer, familial, susceptibility to, 2; Hereditary cancer-predisposing syndrome
BRCA2	rs397507746 (T)	Stop-gain	Reviewed by expert panel	Hereditary breast ovarian cancer syndrome; Breast-ovarian cancer, familial, susceptibility to, 2; Hereditary cancer-predisposing syndrome; Familial cancer of breast
BRCA2	rs80358710 (G)	Stop-gain	Reviewed by expert panel	Hereditary breast ovarian cancer syndrome; Breast-ovarian cancer, familial, susceptibility to, 2; Hereditary cancer-predisposing syndrome
BRCA2	chr13:g.32339226CTG>C	Frameshift deletion	Criteria provided, Multiple submitters, No conflicts	Hereditary breast ovarian cancer syndrome; Hereditary cancer-predisposing syndrome
BRCA2	chr13:g.32339228G>GA	Frameshift insertion	Reviewed by expert panel	Hereditary breast ovarian cancer syndrome; Breast-ovarian cancer, familial, susceptibility to, 2; Hereditary cancer-predisposing syndrome
BRCA2	rs80359470 (G)	Frameshift deletion	Reviewed by expert panel	Hereditary breast ovarian cancer syndrome; Breast-ovarian cancer, familial, susceptibility to, 2; Hereditary cancer-predisposing syndrome; Breast and/or ovarian cancer
BRCA2	rs1555283971 (C)	Frameshift deletion	Criteria provided, Multiple submitters, No conflicts	Hereditary breast ovarian cancer syndrome; Hereditary cancer-predisposing syndrome
BRCA2	rs80358711 (A)	Stop-gain	Reviewed by expert panel	Hereditary breast ovarian cancer syndrome; Breast-ovarian cancer, familial, susceptibility to, 2
BRCA2	rs80358711 (G)	Stop-gain	Reviewed by expert panel	Hereditary breast ovarian cancer syndrome; Breast-ovarian cancer, familial, susceptibility to, 2; Hereditary cancer-predisposing syndrome
BRCA2	chr13:g.32339244CA>C	Frameshift deletion	Reviewed by expert panel	Breast-ovarian cancer, familial, susceptibility to, 2; Hereditary cancer-predisposing syndrome
BRCA2	rs397507748 (A)	Frameshift deletion	Reviewed by expert panel	Hereditary breast ovarian cancer syndrome; Breast-ovarian cancer, familial, susceptibility to, 2
BRCA2	chr13:g.32339254C>CT	Frameshift insertion	Reviewed by expert panel	Breast-ovarian cancer, familial, susceptibility to, 2; Hereditary cancer-predisposing syndrome
BRCA2	rs80359471 (C)	Frameshift deletion	Criteria provided, Multiple submitters, No conflicts	Hereditary breast ovarian cancer syndrome; Hereditary cancer-predisposing syndrome
BRCA2	rs886038110 (A)	Stop-gain	Reviewed by expert panel	Breast-ovarian cancer, familial, susceptibility to, 2
BRCA2	rs1064794377 (A)	Frameshift deletion	Reviewed by expert panel	Hereditary breast ovarian cancer syndrome; Breast-ovarian cancer, familial, susceptibility to, 2
BRCA2	rs786203494 (TA)	Frameshift insertion	Reviewed by expert panel	Medulloblastoma; Malignant tumor of prostate; Hereditary breast ovarian cancer syndrome; Wilms tumor 1; Fanconi anemia complementation group D1; Breast-ovarian cancer, familial, susceptibility to, 2; Glioma susceptibility 3; Pancreatic cancer, susceptibility to, 2; Hereditary cancer-predisposing syndrome; Familial cancer of breast
BRCA2	rs886040553 (T)	Stop-gain	Reviewed by expert panel	Hereditary breast ovarian cancer syndrome; Breast-ovarian cancer, familial, susceptibility to, 2; Hereditary cancer-predisposing syndrome
BRCA2	rs397507749 (T)	Frameshift deletion	Reviewed by expert panel	Breast-ovarian cancer, familial, susceptibility to, 2; Familial cancer of breast
BRCA2	rs397507344 (T)	Frameshift deletion	Reviewed by expert panel	Breast-ovarian cancer, familial, susceptibility to, 2
BRCA2	rs1566231364 (T)	Stop-gain	Criteria provided, Multiple submitters, No conflicts	Hereditary breast ovarian cancer syndrome; Hereditary cancer-predisposing syndrome
BRCA2	rs397507750 (G)	Frameshift deletion	Reviewed by expert panel	Breast-ovarian cancer, familial, susceptibility to, 2; Familial cancer of breast
BRCA2	rs886040554 (T)	Frameshift deletion	Reviewed by expert panel	Hereditary breast ovarian cancer syndrome; Breast-ovarian cancer, familial, susceptibility to, 2; Hereditary cancer-predisposing syndrome
BRCA2	chr13:g.32339285GA>G	Frameshift deletion	Reviewed by expert panel	Hereditary breast ovarian cancer syndrome; Breast-ovarian cancer, familial, susceptibility to, 2; Hereditary cancer-predisposing syndrome
BRCA2	rs80359473 (A)	Frameshift deletion	Reviewed by expert panel	Hereditary breast ovarian cancer syndrome; Breast-ovarian cancer, familial, susceptibility to, 1; Breast-ovarian cancer, familial, susceptibility to, 2; Hereditary cancer-predisposing syndrome
BRCA2	rs80358719 (T)	Stop-gain	Reviewed by expert panel	Breast-ovarian cancer, familial, susceptibility to, 2
BRCA2	rs431825323 (A)	Frameshift deletion	Reviewed by expert panel	Hereditary breast ovarian cancer syndrome; Breast-ovarian cancer, familial, susceptibility to, 2; Hereditary cancer-predisposing syndrome
BRCA2	rs773286595 (A)	Frameshift deletion	Reviewed by expert panel	Breast-ovarian cancer, familial, susceptibility to, 2
BRCA2	rs886040555 (GA)	Frameshift insertion	Reviewed by expert panel	Breast-ovarian cancer, familial, susceptibility to, 2
BRCA2	rs886038111 (T)	Stop-gain	Reviewed by expert panel	Breast-ovarian cancer, familial, susceptibility to, 2
BRCA2	rs397507751 (A)	Frameshift deletion	Reviewed by expert panel	Hereditary breast ovarian cancer syndrome; Breast-ovarian cancer, familial, susceptibility to, 2; Hereditary cancer-predisposing syndrome
BRCA2	rs886038112 (A)	Frameshift deletion	Reviewed by expert panel	Breast-ovarian cancer, familial, susceptibility to, 2
BRCA2	rs2137511937 (G)	Frameshift deletion	Criteria provided, Multiple submitters, No conflicts	Hereditary breast ovarian cancer syndrome; Hereditary cancer-predisposing syndrome
BRCA2	rs80359474 (C)	Frameshift deletion	Reviewed by expert panel	Hereditary breast ovarian cancer syndrome; Breast-ovarian cancer, familial, susceptibility to, 2; Hereditary cancer-predisposing syndrome
BRCA2	rs397507752 (T)	Frameshift deletion	Reviewed by expert panel	Breast-ovarian cancer, familial, susceptibility to, 2; Hereditary cancer-predisposing syndrome
BRCA2	rs886040556 (CT)	Frameshift insertion	Reviewed by expert panel	Breast-ovarian cancer, familial, susceptibility to, 2
BRCA2	rs886040557 (G)	Frameshift deletion	Reviewed by expert panel	Carcinoma of colon; Breast-ovarian cancer, familial, susceptibility to, 2; Hereditary cancer-predisposing syndrome
BRCA2	rs1057518638 (A)	Stop-gain	Reviewed by expert panel	Breast neoplasm; Breast-ovarian cancer, familial, susceptibility to, 2
BRCA2	rs398122789 (TA)	Stop-gain	Reviewed by expert panel	Hereditary breast ovarian cancer syndrome; Breast-ovarian cancer, familial, susceptibility to, 2; Hereditary cancer-predisposing syndrome
BRCA2	rs80359475 (A)	Stop-gain	Reviewed by expert panel	Hereditary breast ovarian cancer syndrome; Breast-ovarian cancer, familial, susceptibility to, 2
BRCA2	rs80358721 (A)	Stop-gain	Reviewed by expert panel	Hereditary breast ovarian cancer syndrome; Breast-ovarian cancer, familial, susceptibility to, 2; Hereditary cancer-predisposing syndrome
BRCA2	rs80358721 (G)	Stop-gain	Reviewed by expert panel	Medulloblastoma; Malignant tumor of prostate; Neoplasm of ovary; Hereditary breast ovarian cancer syndrome; Malignant tumor of breast; Wilms tumor 1; Fanconi anemia complementation group D1; Breast-ovarian cancer, familial, susceptibility to, 2; Glioma susceptibility 3; Pancreatic cancer, susceptibility to, 2; Hereditary cancer-predisposing syndrome; Familial cancer of breast
BRCA2	chr13:g.32339320C>GA	Stop-gain	Reviewed by expert panel	Breast-ovarian cancer, familial, susceptibility to, 2
BRCA2	rs886038114 (T)	Stop-gain	Reviewed by expert panel	Hereditary breast ovarian cancer syndrome; Breast-ovarian cancer, familial, susceptibility to, 2
BRCA2	rs1555284013 (A)	Frameshift deletion	Criteria provided, Multiple submitters, No conflicts	Hereditary breast ovarian cancer syndrome
BRCA2	rs1555284014 (TG)	Frameshift insertion	Reviewed by expert panel	Breast-ovarian cancer, familial, susceptibility to, 2
BRCA2	rs886040558 (C)	Frameshift deletion	Reviewed by expert panel	Hereditary breast ovarian cancer syndrome; Breast-ovarian cancer, familial, susceptibility to, 2
BRCA2	rs1555284020 (TG)	Frameshift insertion	Reviewed by expert panel	Breast-ovarian cancer, familial, susceptibility to, 2
BRCA2	chr13:g.32339335T>TTGAA	Stop-gain	Criteria provided, Multiple submitters, No conflicts	Hereditary breast ovarian cancer syndrome
BRCA2	rs80359476 (TG)	Stop-gain	Reviewed by expert panel	Breast-ovarian cancer, familial, susceptibility to, 2
BRCA2	rs1060499833 (G)	Stop-gain	Reviewed by expert panel	Breast-ovarian cancer, familial, susceptibility to, 2
BRCA2	rs397507753 (T)	Frameshift deletion	Reviewed by expert panel	Hereditary breast ovarian cancer syndrome; Breast-ovarian cancer, familial, susceptibility to, 2; Hereditary cancer-predisposing syndrome
BRCA2	rs886040559 (G)	Stop-gain	Reviewed by expert panel	Breast-ovarian cancer, familial, susceptibility to, 2
BRCA2	rs398122790 (C)	Stop-gain	Reviewed by expert panel	Hereditary breast ovarian cancer syndrome; Breast-ovarian cancer, familial, susceptibility to, 2
BRCA2	rs397507754 (AT)	Frameshift insertion	Reviewed by expert panel	Breast-ovarian cancer, familial, susceptibility to, 2; Familial cancer of breast
BRCA2	rs397507346 (G)	Stop-gain	Reviewed by expert panel	Hereditary breast ovarian cancer syndrome; Breast-ovarian cancer, familial, susceptibility to, 2; Hereditary cancer-predisposing syndrome
BRCA2	rs397507755 (CT)	Frameshift insertion	Reviewed by expert panel	Hereditary breast ovarian cancer syndrome; Breast-ovarian cancer, familial, susceptibility to, 2
BRCA2	rs864622073 (G)	Stop-gain	Reviewed by expert panel	Hereditary breast ovarian cancer syndrome; Breast-ovarian cancer, familial, susceptibility to, 2; Hereditary cancer-predisposing syndrome
BRCA2	chr13:g.32339385GA>G	Frameshift deletion	Reviewed by expert panel	Hereditary breast ovarian cancer syndrome; Breast-ovarian cancer, familial, susceptibility to, 1; Breast-ovarian cancer, familial, susceptibility to, 2; Hereditary cancer-predisposing syndrome
BRCA2	rs886040560 (T)	Frameshift deletion	Reviewed by expert panel	Hereditary breast ovarian cancer syndrome; Breast-ovarian cancer, familial, susceptibility to, 2
BRCA2	rs80359478 (C)	Frameshift deletion	Reviewed by expert panel	Hereditary breast ovarian cancer syndrome; Breast-ovarian cancer, familial, susceptibility to, 2; Hereditary cancer-predisposing syndrome
BRCA2	rs397507756 (A)	Frameshift deletion	Reviewed by expert panel	Breast-ovarian cancer, familial, susceptibility to, 2; Familial cancer of breast
BRCA2	rs1555284044 (T)	Stop-gain	Criteria provided, Multiple submitters, No conflicts	Hereditary breast ovarian cancer syndrome; Hereditary cancer-predisposing syndrome
BRCA2	rs886040561 (C)	Frameshift deletion	Reviewed by expert panel	Breast-ovarian cancer, familial, susceptibility to, 2
BRCA2	rs886040562 (C)	Frameshift deletion	Reviewed by expert panel	Breast-ovarian cancer, familial, susceptibility to, 2
BRCA2	rs1593904263 (GT)	Frameshift insertion	Criteria provided, Multiple submitters, No conflicts	Hereditary breast ovarian cancer syndrome; Hereditary cancer-predisposing syndrome
BRCA2	rs398122791 (A)	Stop-gain	Reviewed by expert panel	Hereditary breast ovarian cancer syndrome; Breast-ovarian cancer, familial, susceptibility to, 2; Hereditary cancer-predisposing syndrome
BRCA2	rs398122791 (G)	Stop-gain	Criteria provided, Multiple submitters, No conflicts	Hereditary breast ovarian cancer syndrome; Hereditary cancer-predisposing syndrome
BRCA2	rs886038115 (A)	Stop-gain	Reviewed by expert panel	Breast-ovarian cancer, familial, susceptibility to, 2
BRCA2	rs2137513621 (GA)	Frameshift insertion	Criteria provided, Multiple submitters, No conflicts	Hereditary breast ovarian cancer syndrome
BRCA2	rs2137513666 (G)	Frameshift deletion	Criteria provided, Multiple submitters, No conflicts	Hereditary breast ovarian cancer syndrome; Hereditary cancer-predisposing syndrome
BRCA2	chr13:g.32339421C>CA	Frameshift insertion	Reviewed by expert panel	Medulloblastoma; Malignant tumor of prostate; Hereditary breast ovarian cancer syndrome; Carcinoma of pancreas; Wilms tumor 1; Breast-ovarian cancer, familial, susceptibility to, 1; Fanconi anemia complementation group D1; Breast-ovarian cancer, familial, susceptibility to, 2; Glioma susceptibility 3; Pancreatic cancer, susceptibility to, 2; Hereditary cancer-predisposing syndrome; Familial cance…
BRCA2	chr13:g.32339421CA>C	Frameshift deletion	Reviewed by expert panel	Breast-ovarian cancer, familial, susceptibility to, 2; Hereditary cancer-predisposing syndrome
BRCA2	rs80359479 (C)	Frameshift deletion	Reviewed by expert panel	Breast-ovarian cancer, familial, susceptibility to, 2
BRCA2	rs886038116 (T)	Stop-gain	Reviewed by expert panel	Breast-ovarian cancer, familial, susceptibility to, 2; Hereditary cancer-predisposing syndrome
BRCA2	rs80359482 (TA)	Stop-gain	Reviewed by expert panel	Hereditary breast ovarian cancer syndrome; Breast-ovarian cancer, familial, susceptibility to, 2
BRCA2	rs876660524 (T)	Frameshift deletion	Reviewed by expert panel	Hereditary breast ovarian cancer syndrome; Breast-ovarian cancer, familial, susceptibility to, 2; Hereditary cancer-predisposing syndrome
[truncated: 1,745 more rows]

## Sheet: S3
Supplementary Table S3. List of ClinVar variants with the same amino acid change as PS1 variants.
Gene (shared)	Variant (B&L)	cHGVS (B&L)	Transcripts (shared)	pHGVS (shared)	Variant (ClinVar)	cHGVS (ClinVar)	Evidence	Conditions
TP53	rs1019340046 (G)	c.G342C	NM_001126115.1,NM_001126116.1,NM_001126117.1	p.M114I	rs1019340046 (T)	c.G342A	Criteria provided, Multiple submitters, No conflicts	Hereditary cancer-predisposing syndrome; Li-Fraumeni syndrome
		c.G261C	NM_001276697.2,NM_001276698.2,NM_001276699.2	p.M87I		c.G261A
		c.G621C	NM_001126118.1,NM_001276695.2,NM_001276696.2,NM_001276760.2,NM_001276761.2	p.M207I		c.G621A
		c.G738C	NM_000546.5,NM_001126112.2,NM_001126113.2,NM_001126114.2	p.M246I		c.G738A

## Sheet: S4
Supplementary Table S4. List of ClinVar variants with the same modified residue as PM5 variants.
Gene (shared)	Variant (B&L)	cHGVS (B&L)	pHGVS (B&L)	Transcripts (shared)	Variant (ClinVar)	cHGVS (ClinVar)	pHGVS (ClinVar)	Evidence	Conditions
TP53	rs587782144 (T)	c.G77A	p.R26H	NM_001126115.1,NM_001126116.1,NM_001126117.1	rs587782144 (A)	c.G77T	p.R26L	Criteria provided, Multiple submitters, No conflicts	Li-Fraumeni syndrome 1; Small cell lung carcinoma; Hereditary cancer-predisposing syndrome; Li-Fraumeni syndrome
		c.G356A	p.R119H	NM_001126118.1,NM_001276695.2,NM_001276696.2,NM_001276760.2,NM_001276761.2		c.G356T	p.R119L
		c.G473A	p.R158H	NM_000546.5,NM_001126112.2,NM_001126113.2,NM_001126114.2		c.G473T	p.R158L
	rs1019340046 (G)	c.G342C	p.M114I	NM_001126115.1,NM_001126116.1,NM_001126117.1	rs483352695 (C)	c.A340G	p.M114V	Criteria provided, Multiple submitters, No conflicts	Li-Fraumeni syndrome 1; Neoplasm of ovary; Hereditary cancer-predisposing syndrome; Li-Fraumeni syndrome
		c.G261C	p.M87I	NM_001276697.2,NM_001276698.2,NM_001276699.2		c.A259G	p.M87V
		c.G621C	p.M207I	NM_001126118.1,NM_001276695.2,NM_001276696.2,NM_001276760.2,NM_001276761.2		c.A619G	p.M207V
		c.G738C	p.M246I	NM_000546.5,NM_001126112.2,NM_001126113.2,NM_001126114.2		c.A736G	p.M246V
GPC3	rs1158430569 (T)	c.G257A	p.R86Q	NM_001164617.2,NM_001164618.2,NM_004484.3	rs2076400520 (A)	c.C256T	p.R86X	Criteria provided, Multiple submitters, No conflicts	Wilms tumor 1
MSH2	rs768572053 (G)	c.A2447G	p.Q816R	NM_000251.2	rs63749917 (T)	c.C2446T	p.Q816X	Reviewed by expert panel	Lynch syndrome; Hereditary cancer-predisposing syndrome; Hereditary nonpolyposis colorectal neoplasms
		c.A2249G	p.Q750R	NM_001258281.1		c.C2248T	p.Q750X
WRN	rs569405870 (A)	c.G2960A	p.R987Q	NM_000553.5	rs747319628 (T)	c.C2959T	p.R987X	Criteria provided, Multiple submitters, No conflicts	Werner syndrome

## Sheet: S5
Supplementary Table S5. Pathogenicity predictions for various in silico prediction software for PP3 variants.
Gene	Variant	Consequence	REVEL	CADD	MutationTaster	SIFT	PolyPhen-2 HDIV	PolyPhen-2 HVAR
FANCA	rs2039260856 (T)	Stopgain	—	37	Deleterious (ClinVar)	—	—	—
PALB2	rs878855123 (A)	Stopgain	—	36	Deleterious (ClinVar)	—	—	—
BRCA2	rs1555283001 (G)	Stopgain	—	34	Deleterious (ClinVar)	—	—	—
BRIP1	rs775537066 (CA)	Stopgain	—	28.8	Deleterious (ClinVar)	—	—	—
RAD51D	rs753862052 (TTA)	Fr. ins.	—	26.6	Deleterious (ClinVar)	—	—	—
TP53	rs587782144 (T)	Nonsyn. SNV	0.844	23.3	Deleterious (ClinVar)	DELETERIOUS	—	—
EXT2	chr11:g.44109284G>C	Splice site	—	34	Deleterious	—	—	—
BRIP1	rs1426528935 (T)	Fr. del.	—	32	Deleterious (ClinVar)	—	—	—
FANCA	rs755104393 (G)	Splice site	—	32	Deleterious (ClinVar)	—	—	—
WWOX	rs758588684 (C)	Startloss	0.567	24.8	Deleterious	DELETERIOUS (*WARNING! Low confidence)	Possibly damaging, Probably damaging	Possibly damaging, Probably damaging

## Sheet: S6
Supplementary Table S6. Frequency and Fisher's Exact Test results for three case cohorts and two control cohorts, for all pathogenic or likely pathogenic variants from this study.
Gene	Variant	Consequence	AF (B&L)	AF (BR)	AF (LU)	AF (GN)	AF (SG)	B&L/GN OR	B&L/GN p	B&L/SG OR	B&L/SG p	BR/GN OR	BR/GN p	BR/SG OR	BR/SG p	LU/GN OR	LU/GN p	LU/SG OR	LU/SG p	HGVS (genomic)	HGVS (transcript)	HGVS (protein)
FANCA	rs2039260856 (T)	Stopgain	1/110 (0.9%)	—	—	0/19241 (0.0%)†‡	0/18943 (0.0%)#	Inf (4.49–Inf)	5.68e-03 **	Inf (4.42–Inf)	5.77e-03 **	—	—	—	—	—	—	—	—	NC_000016.10:g.89769842G>T	NM_000135.4:c.2499C>A	NP_000126.2:p.Cys833Ter
PALB2	rs878855123 (A)	Stopgain	1/110 (0.9%)	—	—	0/19160 (0.0%)†‡	0/18660 (0.0%)#	Inf (4.47–Inf)	5.71e-03 **	Inf (4.35–Inf)	5.86e-03 **	—	—	—	—	—	—	—	—	NC_000016.10:g.23641151C>A	NM_024675.4:c.7G>T	NP_078951.2:p.Glu3Ter
BRCA2	rs1555283001 (G)	Stopgain	1/110 (0.9%)	—	—	0/19252 (0.0%)†‡	5/19220 (0.0%)	Inf (4.49–Inf)	5.68e-03 **	35.21 (0.74–315.89)	0.03 *	—	—	—	—	—	—	—	—	NC_000013.11:g.32337357C>G	NM_000059.4:c.3002C>G	NP_000050.3:p.Ser1001Ter
BRIP1	rs775537066 (CA)	Stopgain	1/110 (0.9%)	—	—	0/19248 (0.0%)‡	0/19139 (0.0%)#	Inf (4.49–Inf)	5.68e-03 **	Inf (4.46–Inf)	5.71e-03 **	—	—	—	—	—	—	—	—	NC_000017.11:g.61776490dup	NM_032043.3:c.2010dup	NP_114432.2:p.Glu671*
RAD51D	rs753862052 (TTA)	Fr. ins.	1/110 (0.9%)	—	—	14/19251 (0.1%)‡	12/18920 (0.1%)	12.60 (0.30–84.23)	0.08	14.45 (0.34–99.03)	0.07	—	—	—	—	—	—	—	—	NC_000017.11:g.35107441_35107442dup	NM_002878.4:c.270_271dup	NP_002869.3:p.Lys91Ilefs*13
TP53	rs587782144 (T)	Nonsyn. SNV	1/110 (0.9%)	—	—	0/19248 (0.0%)‡	0/18578 (0.0%)#	Inf (4.49–Inf)	5.68e-03 **	Inf (4.33–Inf)	5.89e-03 **	—	—	—	—	—	—	—	—	NC_000017.11:g.7675139C>T	NM_000546.6:c.473G>A	NP_000537.3:p.Arg158His
EXT2	chr11:g.44109284G>C	Splice site	1/110 (0.9%)	—	—	0/19246 (0.0%)†‡	0/19146 (0.0%)#	Inf (4.49–Inf)	5.68e-03 **	Inf (4.46–Inf)	5.71e-03 **	—	—	—	—	—	—	—	—	NC_000011.10:g.44109284G>C	NM_207122.2:c.626+1G>C	—
BRIP1	rs1426528935 (T)	Fr. del.	1/110 (0.9%)	—	1/418 (0.2%)	0/19250 (0.0%)‡	0/19139 (0.0%)#	Inf (4.49–Inf)	5.68e-03 **	Inf (4.46–Inf)	5.71e-03 **	—	—	—	—	Inf (1.18–Inf)	0.02 ⁎	Inf (1.17–Inf)	0.02 ⁎	NC_000017.11:g.61683674_61683676del	NM_032043.3:c.3371_3373del	NP_114432.2:p.Glu1124del
FANCA	rs755104393 (G)	Splice site	1/110 (0.9%)	—	—	6/19252 (0.0%)‡	5/18430 (0.0%)	29.40 (0.63–243.64)	0.04 *	33.76 (0.71–307.75)	0.04 *	—	—	—	—	—	—	—	—	NC_000016.10:g.89778851C>G	NM_000135.4:c.1777-1G>C	—
WWOX	rs758588684 (C)	Startloss	1/110 (0.9%)	—	—	4/11998 (0.0%)	9/18872 (0.0%)	27.45 (0.55–279.41)	0.04 *	19.21 (0.43–140.62)	0.06	—	—	—	—	—	—	—	—	NC_000016.10:g.78099780T>C	NM_016373.4:c.2T>C	NP_057457.1:p.?
GATA2	rs1166272013 (G)	Splice site	1/110 (0.9%)	—	—	0/11568 (0.0%)†‡	0/18901 (0.0%)#	Inf (2.70–Inf)	9.42e-03 **	Inf (4.41–Inf)	5.79e-03 **	—	—	—	—	—	—	—	—	NC_000003.12:g.128487077C>G	NM_032638.5:c.-45-1G>C	—
ERCC6/PGBD3	rs181055741 (A)	Stopgain	1/110 (0.9%)	—	1/418 (0.2%)	12/19252 (0.1%)	5/19162 (0.0%)	14.70 (0.34–100.95)	0.07	35.10 (0.74–314.92)	0.03 *	—	—	—	—	3.84 (0.09–26.11)	0.24	9.19 (0.19–82.27)	0.12	NC_000010.11:g.49515608T>A	NM_000124.4:c.1397+8425A>T	NP_000115.1:p.=
TP53	rs1019340046 (G)	Nonsyn. SNV	1/110 (0.9%)	—	—	0/19248 (0.0%)†‡	0/18212 (0.0%)#	Inf (4.49–Inf)	5.68e-03 **	Inf (4.25–Inf)	6.00e-03 **	—	—	—	—	—	—	—	—	NC_000017.11:g.7674225C>G	NM_000546.6:c.738G>C	NP_000537.3:p.Met246Ile
GPC3	rs1158430569 (T)	Nonsyn. SNV	1/110 (0.9%)	—	1/418 (0.2%)	1/14311 (0.0%)‡	0/13757 (0.0%)#	130.65 (1.66–9275.37)	0.02 *	Inf (3.21–Inf)	7.93e-03 **	—	—	—	—	34.29 (0.44–2625.81)	0.06	Inf (0.84–Inf)	0.03 ⁎	NC_000023.11:g.133953130C>T	NM_004484.4:c.257G>A	NP_004475.1:p.(Arg86Gln)
MSH2	rs768572053 (G)	Nonsyn. SNV	1/110 (0.9%)	—	—	4/19252 (0.0%)	5/19118 (0.0%)	44.05 (0.89–445.02)	0.03 *	35.02 (0.73–314.18)	0.03 *	—	—	—	—	—	—	—	—	NC_000002.12:g.47478508A>G	NM_000251.3:c.2447A>G	NP_000242.1:p.(Gln816Arg)
WRN	rs569405870 (A)	Nonsyn. SNV	1/110 (0.9%)	—	1/418 (0.2%)	8/19252 (0.0%)‡	5/19204 (0.0%)	22.04 (0.49–166.96)	0.05 *	35.18 (0.74–315.62)	0.03 *	—	—	—	—	5.77 (0.13–43.13)	0.18	9.20 (0.19–82.44)	0.12	NC_000008.11:g.31132499G>A	NM_000553.6:c.2960G>A	NP_000544.2:p.(Arg987Gln)
PTEN	chr10:g.87864072TCTA>T	Non-fr. del.	1/110 (0.9%)	—	—	0/1410 (0.0%)‡	0/7421 (0.0%)#	Inf (0.33–Inf)	0.07	Inf (1.73–Inf)	0.01 *	—	—	—	—	—	—	—	—	NC_000010.11:g.87864072_87864075	NM_001304717.5:c.123_126	—
FANCI	rs747603151 (T)	Non-fr. del.	1/110 (0.9%)	—	1/418 (0.2%)	1/19252 (0.0%)	5/19162 (0.0%)	175.34 (2.23–12025.14)	0.01 *	35.10 (0.74–314.92)	0.03 *	—	—	—	—	46.11 (0.59–3498.97)	0.04 ⁎	9.19 (0.19–82.27)	0.12	NC_000015.10:g.89258712_89258715	NM_001113378.2:c.93_96	—
KMT2A	chr11:g.118436698C>CGCG	Non-fr. ins.	1/110 (0.9%)	—	—	0/2960 (0.0%)	5/15974 (0.0%)	Inf (0.69–Inf)	0.04 *	29.27 (0.61–262.92)	0.04 *	—	—	—	—	—	—	—	—	NC_000011.10:g.118436712_118436714dup	NM_001197104.2:c.200_202dup	NP_001184033.1:p.(Ala67dup)
Symbol	Definition
AF	Allele frequency, presented as allele count over allele number, and percentage in parenthesis
B&L	The cohort of 55 patients with dual breast and lung cancer
BR	The cohort of 290 early-onset or familial breast cancer patients from Singapore
LU	The cohort of 209 lung cancer adenocarcinoma patients from Singapore
GN	The cohort of 9,626 non-cancer exomes and whole-genomes of the gnomAD v2.1.1 East Asian (EAS) subpopulation
SG	The cohort of 9,770 healthy Singaporean volunteers from SG10K_Health
OR	Odds ratio, presented as the estimate followed by the 95% confidence interval in parenthesis
p	The unadjusted p-value, followed by significance codes: "**" if less than 0.01, "*" if less than 0.05
†	The allele number for gnomAD non-cancer East Asian exomes was linearly interpolated
‡	The allele number for gnomAD non-cancer East Asian enomes was linearly interpolated
#	The allele number for SG10K_Health was linearly interpolated
—	No allele frequency was recorded as no variant was called in this case cohorts; likewise, no Fisher Exact Test results are available.

## Sheet: S7
Supplementary Table S7. Pathways of genes from all pathogenic and likely pathogenic variants in this study.
Gene	ClinVar-recorded	Newly classifed pathogenic	Newly classifed likely pathogenic	DNA Metabolic Process	Cellular Response to Stress	Cellular Response to DNA Damage Stimulus	DNA Repair	Cell Cycle	Cell Cycle Process	Double Strand Break Repair	DNA Recombination	DNA Integrity Checkpoint Signalin	Response to X-ray
FANCA	1	1		✓	✓	✓	✓	✓	✓
PALB2	1			✓	✓	✓	✓			✓	✓
BRCA2	1			✓	✓	✓	✓	✓	✓	✓	✓	✓	✓
BRIP1	1	1		✓	✓	✓	✓	✓	✓	✓	✓	✓
RAD51D	1			✓	✓	✓	✓	✓	✓	✓	✓
TP53	1	1		✓	✓	✓	✓	✓	✓	✓		✓	✓
EXT2		1
WWOX		1
GATA2		1
ERCC6		1		✓	✓	✓	✓	✓	✓	✓	✓	✓	✓
GPC3			1
MSH2			1	✓	✓	✓	✓	✓	✓	✓	✓	✓	✓
WRN			1	✓	✓	✓	✓	✓	✓	✓	✓
PTEN			1		✓			✓	✓
FANCI			1	✓	✓	✓	✓	✓
KMT2A			1	✓
Number of genes in pathway				11	11	10	10	10	9	8	7	5	4

## Sheet: S8
Supplementary Tables S8. List of variants of uncertain significance and their corresponding ACMG/AMP criteria.
Gene	Variant	Consequence	Computational and Predictive Data									Population Data							Patients†	HGVS (genome)	HGVS (transcript)	HGVS (protein)
			PVS1	PS1	PM5	PM4	PP3 (predictions)					PM2	PS4 (enriched in cases)
							REVEL	CADD	SIFT	MUTA	PLPH		B&L		BR		LU
													vs GN	vs SG	vs GN	vs SG	vs GN	vs SG
LZTR1	rs765081424 (G)	Splice site	✓																H151, H1641	NC_000022.11:g.20983089_20983093del	NM_006767.4:c.263_263+4	—
MSH6	chr2:g.47806652GTAAC>G	Splice site	✓																H3660	NC_000002.12:g.47806652_47806656del	NM_000179.3:c.4001+1_4001+5del	—
MLH1	rs63750114 (A)	Nonsyn. SNV			✓														H2235, H3053	NC_000003.12:g.37049015C>A	NM_000249.4:c.2101C>A	NP_000240.1:p.Gln701Lys
MSH2	rs63750006 (A)	Nonsyn. SNV			✓														H1988	NC_000002.12:g.47429920C>A	NM_000251.3:c.1255C>A	NP_000242.1:p.Gln419Lys
CBL	chr11:g.119206522G>GCAC	Non-fr. ins.				✓													H2683, H3654	NC_000011.10:g.119206542_119206544dup	NM_005188.4:c.125_127dup	NP_005179.2:p.His42dup
SLX4	rs199897550 (C)	Non-fr. del.				✓													H2667	NC_000016.10:g.3590052_3590055del	NM_032444.4:c.3585_3588del	NP_115820.2:p.Ile1195Metfs*92
FH	chr1:g.241513703A>T	Nonsyn. SNV					✓	✓	✓	✓		✓	**	**					H151	NC_000001.11:g.241513703A>T	NM_000143.4:c.278T>A	NP_000134.2:p.Ile93Asn
KMT2D	rs769483933 (C)	Nonsyn. SNV					✓	✓		✓		✓	**	**					H2532	NC_000012.12:g.49026499T>C	NM_003482.4:c.15467A>G	NP_003473.3:p.Tyr5156Cys
MRE11	rs786203584 (C)	Nonsyn. SNV					✓	✓	✓	✓		✓	**	**					H2667	NC_000011.10:g.94486050T>C	NM_005591.4:c.188A>G	NP_005582.1:p.His63Arg
BARD1	rs587782003 (T)	Nonsyn. SNV						✓	✓	✓			**	**					H1554	NC_000002.12:g.214767579C>T	NM_000465.4:c.1471G>A	NP_000456.2:p.Gly491Arg
BRCA2	rs80358978 (A)	Nonsyn. SNV					✓	✓	✓	✓	✓							*	H3940	NC_000013.11:g.32356514G>A	NM_000059.4:c.7522G>A	NP_000050.3:p.Gly2508Ser
CBL	rs776999573 (T)	Nonsyn. SNV						✓	✓	✓	✓					*			H3197	NC_000011.10:g.119285402C>T	NM_005188.4:c.1777C>T	NP_005179.2:p.Arg593Trp
CDH23	rs535416598 (T)	Nonsyn. SNV						✓	✓	✓	✓			*					H4163	NC_000010.11:g.71705116C>T	NM_022124.6:c.2939C>T	NP_071407.4:p.Thr980Met
CDH23	rs372388344 (A)	Nonsyn. SNV						✓	✓	✓	✓		*	**					H1362	NC_000010.11:g.71815099G>A	NM_022124.6:c.9886G>A	NP_071407.4:p.Asp3296Asn
CDH23	rs1447938006 (T)	Nonsyn. SNV						✓	✓	✓	✓		**	*			*		H1026	NC_000010.11:g.71815114C>T	NM_022124.6:c.9901C>T	NP_071407.4:p.Pro3301Ser
FANCD2	rs767860064 (A)	Nonsyn. SNV						✓	✓		✓		*	*			*	*	H3299	NC_000003.12:g.10081170T>A	NM_001018115.3:c.3047T>A	NP_001018125.1:p.Val1016Asp
FANCD2	rs746501818 (G)	Nonsyn. SNV						✓	✓		✓		*	*					H2683	NC_000003.12:g.10094359A>G	NM_001018115.3:c.3959A>G	NP_001018125.1:p.His1320Arg
FANCL	rs199564543 (T)	Nonsyn. SNV					✓	✓	✓					*					H2811	NC_000002.12:g.58165793C>T	NM_018062.4:c.622G>A	NP_060532.2:p.Asp208Asn
KCNQ1	rs775059928 (T)	Nonsyn. SNV					✓	✓	✓		✓			*					H151	NC_000011.10:g.2570724C>T	NM_000218.3:c.574C>T	NP_000209.2:p.Arg192Cys
LZTR1	rs200390894 (G)	Nonsyn. SNV						✓	✓	✓	✓		*						H1798	NC_000022.11:g.20987568A>G	NM_006767.4:c.385A>G	NP_006758.2:p.Ser129Gly
MSH2	rs587778523 (T)	Nonsyn. SNV					✓	✓	✓	✓	✓		*	**					H1239	NC_000002.12:g.47466748G>T	NM_000251.3:c.1601G>T	NP_000242.1:p.Arg534Leu
MTOR	rs922525420 (A)	Nonsyn. SNV					✓	✓	✓	✓			*	**					H2465	NC_000001.11:g.11128468G>A	NM_004958.4:c.5896C>T	NP_004949.1:p.Arg1966Trp
MYH8	rs143531631 (G)	Nonsyn. SNV					✓	✓	✓					*					H1758, H2590	NC_000017.11:g.10401384T>G	NM_002472.3:c.2999A>C	NP_002463.2:p.Lys1000Thr
MYH8	rs147185960 (C)	Nonsyn. SNV					✓	✓	✓					*					H1758, H2590	NC_000017.11:g.10401385T>C	NM_002472.3:c.2998A>G	NP_002463.2:p.Lys1000Glu
NTHL1	rs2084366900 (A)	Nonsyn. SNV					✓	✓	✓	✓			**	*					H1798	NC_000016.10:g.2046183G>A	NM_002528.7:c.299C>T	NP_002519.2:p.Ala100Val
POLG	rs768653086 (T)	Nonsyn. SNV					✓	✓	✓				*	*					H1024, H2548	NC_000015.10:g.89320917C>T	NM_002693.3:c.2830G>A	NP_002684.1:p.Glu944Lys
POT1	rs587777475 (T)	Nonsyn. SNV					✓	✓	✓	✓			**	**					H2683	NC_000007.14:g.124863486C>T	NM_015450.3:c.410G>A	NP_056265.2:p.Arg137His
SEC23B	chr20:g.18554319G>A	Nonsyn. SNV					✓	✓	✓	✓	✓		**	*					H3291	NC_000020.11:g.18554319G>A	NM_006363.6:c.2077G>A	NP_006354.2:p.Asp693Asn
SLX4	rs765601038 (A)	Nonsyn. SNV						✓	✓				**	**					H3168	NC_000016.10:g.3584796G>A	NM_032444.4:c.4712C>T	NP_115820.2:p.Thr1571Met
BLM	rs55880859 (T)	Nonsyn. SNV						✓	✓	✓	✓								H3400	NC_000015.10:g.90769196C>T	NM_000057.4:c.2371C>T	NP_000048.1:p.Arg791Cys
IQCG	rs200905829 (G)	Nonsyn. SNV						✓	✓										H472	NC_000003.12:g.197892656A>G	NM_032263.5:c.1067T>C	NP_115639.1:p.Leu356Ser
MYH8	rs150351713 (T)	Nonsyn. SNV					✓	✓	✓										H2481	NC_000017.11:g.10406744C>T	NM_002472.3:c.2117G>A	NP_002463.2:p.Arg706His
POLG	rs201477273 (A)	Nonsyn. SNV					✓	✓	✓										H1239, H697	NC_000015.10:g.89320857G>A	NM_002693.3:c.2890C>T	NP_002684.1:p.Arg964Cys
Symbol	Definition
PVS1	Predicted null variant in a gene where loss of function is a known mechanism of disease
PS1	Same amino acid change as an established pathogenic variant
PM5	Novel missense change at an amino acid residue where a different pathogenic missense change has been seen before
PM4	Protein length changing variant
PP3	Multiple lines of computational evidence support a deleterious effect on the gene/gene product
PM2	Absent in population databases gnomAD v2.1.1 East Asians (EAS) and SG10K_Health
PS4	Prevalence in affected statistically increased over controls
REVEL	If the REVEL score for all possible protein changes is greater than 0.68
CADD	If the scaled CADD score is greater than 20
SIFT	If SIFT predicts that this variant is pathogenic
MUTA	If MutationTaster predicts that this variant is pathogenic
PLPH	If PolyPhen-2 HDIV or HVAR predicts that this variant is pathogenic
Fr.	Frameshift
del.	Deletion
ins.	Insertion
✓	The variant of this row satisfies the criteria of this column
*	The variant of this row is enriched in cases over controls at p < 0.05;
**	The variant of this row is enriched in cases over controls at p < 0.01
†	Patients in the B&L cohort with this variant, all of whom are heterozygous for their corresponding variant

## Sheet: S9
Supplementary Table S9. The number of variants of each type detected in each patient with dual primary breast and lung cancer.
Patient	ClinVar-recorded variants	Newly classifed pathogenic variants	Newly classifed likely pathogenic	Newly classifed variants of unknown significance
H3168	2			1
H2590	1			2
H1641	1			1
H1362	1			1
H1409	1
H3400		1		1
H1026		1		1
H2552		1
H3587		1
H4324		1
H3539		1
H4270		1
H4326			2
H1758			1	2
H3053			1	1
H2235			1	1
H2420			1
H151				3
H2683				3
H2667				2
H1239				2
H1798				2
H3660				1
H1988				1
H3654				1
H2465				1
H2811				1
H1554				1
H3299				1
H472				1
H4163				1
H3197				1
H2532				1
H3940				1
H697				1
H1024				1
H2548				1
H2481				1
H3291				1
H1213
H1452
H2045
H2419
H2708
H2774
H2913
H3131
H3337
H3467
H3869
H4088
H434
H4374
H593
H72

## Sheet: S10
Supplementary Table S10. Lack of association between the presence of pathogenic or likely pathogenic variants, and EGFR mutation statuses.
Is the presence of P/LPs associated with …	Proportion with P/LP within those … †		Odds ratio (95% CI)	p-value
	With the mutation	Without the mutation
Any mutation in EGFR	8/33 (24.2%)	7/14 (50.0%)	0.329 (0.071 – 1.463)	0.100
A mutation in EGFR exon 19	6/19 (31.6%)	9/28 (32.1%)	0.975 (0.226 – 3.995)	1.000
A mutation in EGFR exon 21	1/12 (8.3%)	14/35 (40.0%)	0.141 (0.003 – 1.177)	0.071
Abbreviations: P/LP, pathogenic or likely pathogenic variant.
Footnotes: † Number of patients with plus without EGFR mutations does not tally with the total cohort size of 55, because some patients were not screened for EGFR mutations; number of patients with exon 19 plus exon 21 mutations does not tally with the number of patients with any EGFR mutation, because some patients have mutations outside of exons 19 or 21.

[truncated: 1 more sheets: S11]
